# Supplementary material for: (Z)-Ethyl 3-(4-chloro­phen­yl)-2-cyano-3-(2,6-difluoro­benzamido)acrylate
Source: Acta Crystallogr Sect E Struct Rep Online. 2008 Nov 8;64(Pt 12):o2254. doi: 10.1107/S1600536808034818 (PMC2959890; doi:10.1107/S1600536808034818)
Supplement: Supplementary file 1 [file e-64-o2254-sup1.cif]

##############################################################################
###                                                                        ###
###        Electronic paper (Acta Crystallographica Section E)             ###
###                                                                        ###
##############################################################################
#                                                                            #
# This CIF contains the data in a paper accepted for publication in Acta     #
# Crystallographica Section E. It conforms to the requirements of Notes      #
# for Authors for Section E, and has been peer reviewed under the auspices   #
# of the IUCr Commission on Journals.                                        #
#                                                                            #
# Full details of the Crystallographic Information File format               #
# are given in the paper "The Crystallographic Information File (CIF):       #
# a New Standard Archive File for Crystallography" by S. R. Hall, F. H.      #
# Allen and I. D. Brown [Acta Cryst. (1991), A47, 655-685].                  #
#                                                                            #
# The current version of the core CIF dictionary is obtainable from          #
# ftp://ftp.iucr.org/pub/cif_core.dic. The current version number is 2.4.    #
#                                                                            #
# Software is freely available for graphical display of the structure(s) in  #
# this CIF.  For information consult the CIF home page http://www.iucr.org/  #
# cif/home.html                                                              #
#                                                                            #
# This file may be used for bona fide research purposes within the           #
# scientific community so long as proper attribution is given to the journal # 
# article from which it was obtained.                                        #
#                                                                            #
##############################################################################
                                             
data_I
_audit_creation_method     SHELXL-97
_chemical_name_systematic
;
(<i>Z</i>)-Ethyl 3-(4-chlorophenyl)-2-cyano-3-(2,6-difluorobenzamido)acrylate
;
_chemical_name_common     ?
_chemical_formula_moiety     'C19 H13 Cl F2 N2 O3'
_chemical_formula_sum     'C19 H13 Cl F2 N2 O3'
_chemical_formula_iupac     'C19 H13 Cl F2 N2 O3'
_chemical_formula_weight     390.76
_chemical_melting_point     ?
_symmetry_cell_setting     Triclinic
_symmetry_space_group_name_H-M     'P -1'
loop_
    _symmetry_equiv_pos_as_xyz
    'x, y, z'
    '-x, -y, -z'
_cell_length_a     8.919(5)
_cell_length_b     9.7560(6)
_cell_length_c     11.2717(7)
_cell_angle_alpha     91.9710(10)
_cell_angle_beta     110.0940(10)
_cell_angle_gamma     91.4490(10)
_cell_volume     919.9(5)
_cell_formula_units_Z     2
_cell_measurement_reflns_used     2672
_cell_measurement_theta_min     2.43
_cell_measurement_theta_max     26.82
_cell_measurement_temperature     298(2)
_exptl_crystal_description     block
_exptl_crystal_colour     colorless
_exptl_crystal_size_max     0.23
_exptl_crystal_size_mid     0.20
_exptl_crystal_size_min     0.10
_exptl_crystal_density_diffrn     1.411
_exptl_crystal_density_meas     ?
_exptl_crystal_density_method     'not measured'
_exptl_crystal_F_000     400
_exptl_absorpt_coefficient_mu     0.249
_exptl_absorpt_correction_type     none
_exptl_absorpt_process_details     ?
_exptl_absorpt_correction_T_min     ?
_exptl_absorpt_correction_T_max     ?
_exptl_special_details
;
;
_diffrn_ambient_temperature     298(2)
_diffrn_radiation_type     MoK\a
_diffrn_radiation_wavelength     0.71073
_diffrn_radiation_source     'fine-focus sealed tube'
_diffrn_radiation_monochromator     graphite
_diffrn_measurement_device_type     'Bruker SMART CCD area-detector'
_diffrn_measurement_method     '\f and \w'
_diffrn_detector_area_resol_mean     ?
_diffrn_reflns_number     7196
_diffrn_reflns_av_R_equivalents     0.0532
_diffrn_reflns_av_sigmaI/netI     0.0482
_diffrn_reflns_theta_min     1.93
_diffrn_reflns_theta_max     26.00
_diffrn_reflns_theta_full     26.00
_diffrn_measured_fraction_theta_max     0.984
_diffrn_measured_fraction_theta_full     0.984
_diffrn_reflns_limit_h_min     -10
_diffrn_reflns_limit_h_max     9
_diffrn_reflns_limit_k_min     -12
_diffrn_reflns_limit_k_max     12
_diffrn_reflns_limit_l_min     -10
_diffrn_reflns_limit_l_max     13
_diffrn_standards_number     ?
_diffrn_standards_interval_count     ?
_diffrn_standards_interval_time     ?
_diffrn_standards_decay_%     ?
_refine_special_details
;
Refinement of <i>F</i>^2^ against ALL reflections. The weighted <i>R</i>-factor
<i>wR</i> and goodness of fit <i>S</i> are based on <i>F</i>^2^, conventional
<i>R</i>-factors <i>R</i> are based on <i>F</i>, with <i>F</i> set to zero for
negative <i>F</i>^2^. The threshold expression of <i>F</i>^2^ >
\s(<i>F</i>^2^) is used only for calculating <i>R</i>-factors(gt) <i>etc</i>.
and is not relevant to the choice of reflections for refinement.
<i>R</i>-factors based on <i>F</i>^2^ are statistically about twice as large
as those based on <i>F</i>, and <i>R</i>- factors based on ALL data will be
even larger.
;
_reflns_number_total     3556
_reflns_number_gt     2524
_reflns_threshold_expression     I>2\s(I)
_refine_ls_structure_factor_coef     Fsqd
_refine_ls_matrix_type     full
_refine_ls_R_factor_all     0.0704
_refine_ls_R_factor_gt     0.0516
_refine_ls_wR_factor_gt     0.1423
_refine_ls_wR_factor_ref     0.1543
_refine_ls_goodness_of_fit_ref     1.102
_refine_ls_restrained_S_all     1.168
_refine_ls_number_reflns     3556
_refine_ls_number_parameters     265
_refine_ls_number_restraints     6
_refine_ls_hydrogen_treatment     constr
_refine_ls_weighting_scheme     calc
_refine_ls_weighting_details
         'calc w=1/[\s^2^(Fo^2^)+(0.0794P)^2^+0.0184P] where P=(Fo^2^+2Fc^2^)/3'
_atom_sites_solution_hydrogens     geom
_atom_sites_solution_primary     direct
_atom_sites_solution_secondary     difmap
_refine_ls_shift/su_max     0.000
_refine_ls_shift/su_mean     0.000
_refine_diff_density_max     0.221
_refine_diff_density_min     -0.313
_refine_ls_extinction_method     none
_refine_ls_extinction_coef     ?
loop_
    _atom_type_symbol
    _atom_type_description
    _atom_type_scat_dispersion_real
    _atom_type_scat_dispersion_imag
    _atom_type_scat_source
    'C' 'C' 0.0033 0.0016
                         'International Tables Vol C Tables 4.2.6.8 and 6.1.1.4'
    'H' 'H' 0.0000 0.0000
                         'International Tables Vol C Tables 4.2.6.8 and 6.1.1.4'
    'N' 'N' 0.0061 0.0033
                         'International Tables Vol C Tables 4.2.6.8 and 6.1.1.4'
    'O' 'O' 0.0106 0.0060
                         'International Tables Vol C Tables 4.2.6.8 and 6.1.1.4'
    'F' 'F' 0.0171 0.0103
                         'International Tables Vol C Tables 4.2.6.8 and 6.1.1.4'
    'Cl' 'Cl' 0.1484 0.1585
                         'International Tables Vol C Tables 4.2.6.8 and 6.1.1.4'
_computing_data_collection     'SMART (Bruker, 1998)'
_computing_cell_refinement     'SMART (Bruker, 1998)'
_computing_data_reduction     'SAINT (Bruker, 1999)'
_computing_structure_solution     'SHELXS97 (Sheldrick, 2008)'
_computing_structure_refinement     'SHELXL97 (Sheldrick, 2008)'
_computing_molecular_graphics     'SHELXTL (Sheldrick, 2008)'
_computing_publication_material     'SHELXTL (Sheldrick, 2008)'
loop_
    _atom_site_type_symbol
    _atom_site_label
    _atom_site_fract_x
    _atom_site_fract_y
    _atom_site_fract_z
    _atom_site_U_iso_or_equiv
    _atom_site_adp_type
    _atom_site_calc_flag
    _atom_site_refinement_flags
    _atom_site_occupancy
    _atom_site_disorder_assembly
    _atom_site_disorder_group
    C C1 0.7937(2) 0.8595(2) 0.98955(19) 0.0535(5) Uani d . 1 . .
    C C2 0.9102(3) 0.7653(3) 1.0005(2) 0.0732(7) Uani d . 1 . .
    C C3 1.0531(3) 0.7682(3) 1.0992(3) 0.0838(8) Uani d . 1 . .
    H H3 1.1291 0.7036 1.1024 0.101 Uiso calc R 1 . .
    C C4 1.0803(3) 0.8678(3) 1.1917(3) 0.0803(8) Uani d . 1 . .
    H H4 1.1756 0.8699 1.2601 0.096 Uiso calc R 1 . .
    C C5 0.9711(3) 0.9653(3) 1.1869(2) 0.0751(7) Uani d . 1 . .
    H H5 0.9911 1.0336 1.2506 0.090 Uiso calc R 1 . .
    C C6 0.8309(3) 0.9595(2) 1.0850(2) 0.0595(6) Uani d . 1 . .
    C C7 0.6359(3) 0.8440(2) 0.8831(2) 0.0559(5) Uani d . 1 . .
    C C8 0.4458(2) 0.97457(19) 0.71787(19) 0.0488(5) Uani d . 1 . .
    C C9 0.3884(2) 0.85359(19) 0.62766(19) 0.0502(5) Uani d . 1 . .
    C C10 0.2296(3) 0.8088(2) 0.5863(2) 0.0622(6) Uani d . 1 . .
    H H10 0.1586 0.8521 0.6180 0.075 Uiso calc R 1 . .
    C C11 0.1759(3) 0.7012(2) 0.4989(2) 0.0750(8) Uani d . 1 . .
    H H11 0.0695 0.6703 0.4725 0.090 Uiso calc R 1 . .
    C C12 0.2800(4) 0.6397(2) 0.4511(2) 0.0769(8) Uani d . 1 . .
    C C13 0.4383(3) 0.6827(2) 0.4905(2) 0.0755(7) Uani d . 1 . .
    H H13 0.5082 0.6400 0.4573 0.091 Uiso calc R 1 . .
    C C14 0.4923(3) 0.7894(2) 0.5793(2) 0.0621(6) Uani d . 1 . .
    H H14 0.5994 0.8184 0.6069 0.074 Uiso calc R 1 . .
    C C15 0.3749(2) 1.09761(19) 0.6912(2) 0.0513(5) Uani d . 1 . .
    C C16 0.2483(2) 1.1126(2) 0.5730(2) 0.0560(5) Uani d . 1 . .
    C C17 0.4278(3) 1.2223(2) 0.7746(2) 0.0620(6) Uani d . 1 A .
    C C18 0.3811(12) 1.4663(7) 0.7837(10) 0.068(2) Uani d PD 0.523(18) A 1
    H H18A 0.3563 1.5287 0.7150 0.081 Uiso calc PR 0.523(18) A 1
    H H18B 0.4946 1.4746 0.8316 0.081 Uiso calc PR 0.523(18) A 1
    C C19 0.2853(15) 1.4949(11) 0.8666(11) 0.092(3) Uani d PD 0.523(18) A 1
    H H19A 0.1736 1.4875 0.8169 0.138 Uiso calc PR 0.523(18) A 1
    H H19B 0.3120 1.5860 0.9044 0.138 Uiso calc PR 0.523(18) A 1
    H H19C 0.3087 1.4296 0.9317 0.138 Uiso calc PR 0.523(18) A 1
    H H18C 0.3968 1.4029 0.9188 0.105 Uiso calc PR 0.477(18) A 2
    H H18D 0.4638 1.4940 0.8343 0.105 Uiso calc PR 0.477(18) A 2
    H H19D 0.1927 1.5423 0.7192 0.136 Uiso calc PR 0.477(18) A 2
    H H19E 0.2613 1.6103 0.8561 0.136 Uiso calc PR 0.477(18) A 2
    H H19F 0.1498 1.4776 0.8294 0.136 Uiso calc PR 0.477(18) A 2
    Cl Cl1 0.21456(12) 0.50444(8) 0.33944(8) 0.1331(5) Uani d . 1 . .
    F F1 0.72205(17) 1.05606(16) 1.07956(13) 0.0850(5) Uani d . 1 . .
    F F2 0.8855(2) 0.66854(19) 0.90845(19) 0.1238(7) Uani d . 1 . .
    N N1 0.57876(19) 0.96329(16) 0.82386(16) 0.0544(5) Uani d . 1 . .
    H H1 0.6319 1.0382 0.8567 0.065 Uiso calc R 1 . .
    N N2 0.1517(2) 1.1285(2) 0.4780(2) 0.0741(6) Uani d . 1 . .
    O O1 0.5673(2) 0.73410(15) 0.85157(17) 0.0825(6) Uani d . 1 . .
    O O2 0.5482(2) 1.23045(16) 0.86745(17) 0.0837(6) Uani d . 1 . .
    O O3 0.3324(2) 1.32363(15) 0.73535(19) 0.0887(6) Uani d D 1 . .
loop_
    _atom_site_aniso_label
    _atom_site_aniso_U_11
    _atom_site_aniso_U_22
    _atom_site_aniso_U_33
    _atom_site_aniso_U_12
    _atom_site_aniso_U_13
    _atom_site_aniso_U_23
    C1 0.0522(12) 0.0567(11) 0.0446(11) -0.0027(9) 0.0076(9) 0.0076(9)
    C2 0.0721(16) 0.0698(14) 0.0661(16) 0.0128(12) 0.0083(13) 0.0047(12)
    C3 0.0652(16) 0.0906(18) 0.082(2) 0.0167(13) 0.0062(15) 0.0179(16)
    C4 0.0527(14) 0.111(2) 0.0633(16) -0.0062(14) 0.0010(12) 0.0252(15)
    C5 0.0707(16) 0.0961(18) 0.0465(14) -0.0138(14) 0.0067(12) -0.0015(12)
    C6 0.0531(13) 0.0744(14) 0.0479(12) -0.0006(10) 0.0138(10) 0.0029(10)
    C7 0.0562(12) 0.0551(11) 0.0467(12) -0.0040(9) 0.0056(10) 0.0024(9)
    C8 0.0412(10) 0.0534(10) 0.0477(12) -0.0037(8) 0.0106(9) -0.0004(9)
    C9 0.0500(11) 0.0491(10) 0.0445(11) 0.0017(8) 0.0076(9) 0.0003(8)
    C10 0.0521(12) 0.0533(11) 0.0711(15) 0.0009(9) 0.0098(11) -0.0098(10)
    C11 0.0645(15) 0.0569(13) 0.0773(17) 0.0016(11) -0.0080(13) -0.0112(12)
    C12 0.0947(19) 0.0522(12) 0.0568(15) 0.0208(12) -0.0091(13) -0.0072(11)
    C13 0.095(2) 0.0717(15) 0.0563(15) 0.0297(14) 0.0200(14) -0.0033(12)
    C14 0.0616(14) 0.0673(13) 0.0572(14) 0.0130(11) 0.0197(11) 0.0023(11)
    C15 0.0438(11) 0.0514(11) 0.0498(12) -0.0033(8) 0.0056(9) -0.0014(9)
    C16 0.0464(12) 0.0516(11) 0.0612(14) 0.0009(9) 0.0076(11) -0.0018(10)
    C17 0.0554(13) 0.0512(11) 0.0671(15) -0.0036(10) 0.0063(12) -0.0033(10)
    C18 0.084(4) 0.037(3) 0.067(5) -0.004(3) 0.007(4) 0.001(3)
    C19 0.102(8) 0.082(6) 0.082(6) -0.018(5) 0.022(5) -0.025(5)
    Cl1 0.1606(9) 0.0804(5) 0.0965(6) 0.0416(5) -0.0328(6) -0.0442(4)
    F1 0.0830(10) 0.0996(10) 0.0646(9) 0.0167(8) 0.0164(8) -0.0169(8)
    F2 0.1283(15) 0.1036(12) 0.1083(14) 0.0450(11) 0.0014(11) -0.0327(11)
    N1 0.0465(10) 0.0488(9) 0.0534(11) -0.0040(7) -0.0005(8) -0.0004(8)
    N2 0.0581(12) 0.0760(13) 0.0698(14) 0.0017(10) -0.0014(11) 0.0026(10)
    O1 0.0875(12) 0.0556(9) 0.0744(12) -0.0176(8) -0.0097(9) 0.0096(8)
    O2 0.0777(11) 0.0612(9) 0.0783(12) -0.0010(8) -0.0145(10) -0.0155(8)
    O3 0.0693(11) 0.0497(9) 0.1138(15) 0.0055(7) -0.0093(10) -0.0193(9)
_geom_special_details
;
All e.s.d.'s (except the e.s.d. in the dihedral angle between two l.s. planes)
are estimated using the full covariance matrix. The cell e.s.d.'s are taken
into account individually in the estimation of e.s.d.'s in distances, angles
and torsion angles; correlations between e.s.d.'s in cell parameters are only
used when they are defined by crystal symmetry. An approximate (isotropic)
treatment of cell e.s.d.'s is used for estimating e.s.d.'s involving l.s.
planes.
;
loop_
    _geom_bond_atom_site_label_1
    _geom_bond_atom_site_label_2
    _geom_bond_site_symmetry_2
    _geom_bond_distance
    _geom_bond_publ_flag
    C1 C6 . 1.372(3) ?
    C1 C2 . 1.382(3) ?
    C1 C7 . 1.504(3) ?
    C2 F2 . 1.335(3) ?
    C2 C3 . 1.373(3) ?
    C3 C4 . 1.355(4) ?
    C3 H3 . 0.9300 ?
    C4 C5 . 1.368(4) ?
    C4 H4 . 0.9300 ?
    C5 C6 . 1.375(3) ?
    C5 H5 . 0.9300 ?
    C6 F1 . 1.358(3) ?
    C7 O1 . 1.200(2) ?
    C7 N1 . 1.382(3) ?
    C8 C15 . 1.365(3) ?
    C8 N1 . 1.374(2) ?
    C8 C9 . 1.489(3) ?
    C9 C14 . 1.379(3) ?
    C9 C10 . 1.384(3) ?
    C10 C11 . 1.372(3) ?
    C10 H10 . 0.9300 ?
    C11 C12 . 1.365(4) ?
    C11 H11 . 0.9300 ?
    C12 C13 . 1.376(4) ?
    C12 Cl1 . 1.734(2) ?
    C13 C14 . 1.374(3) ?
    C13 H13 . 0.9300 ?
    C14 H14 . 0.9300 ?
    C15 C16 . 1.435(3) ?
    C15 C17 . 1.474(3) ?
    C16 N2 . 1.139(3) ?
    C17 O2 . 1.214(3) ?
    C17 O3 . 1.308(3) ?
    C18 O3 . 1.475(6) ?
    C18 C19 . 1.491(8) ?
    C18 H18A . 0.9700 ?
    C18 H18B . 0.9700 ?
    C19 H19A . 0.9600 ?
    C19 H19B . 0.9600 ?
    C19 H19C . 0.9600 ?
    N1 H1 . 0.8600 ?
loop_
    _geom_angle_atom_site_label_1
    _geom_angle_atom_site_label_2
    _geom_angle_atom_site_label_3
    _geom_angle_site_symmetry_1
    _geom_angle_site_symmetry_3
    _geom_angle
    _geom_angle_publ_flag
    C6 C1 C2 . . 115.1(2) ?
    C6 C1 C7 . . 124.45(19) ?
    C2 C1 C7 . . 120.34(19) ?
    F2 C2 C3 . . 117.8(2) ?
    F2 C2 C1 . . 118.6(2) ?
    C3 C2 C1 . . 123.6(2) ?
    C4 C3 C2 . . 118.2(3) ?
    C4 C3 H3 . . 120.9 ?
    C2 C3 H3 . . 120.9 ?
    C3 C4 C5 . . 121.6(2) ?
    C3 C4 H4 . . 119.2 ?
    C5 C4 H4 . . 119.2 ?
    C4 C5 C6 . . 118.1(2) ?
    C4 C5 H5 . . 121.0 ?
    C6 C5 H5 . . 121.0 ?
    F1 C6 C1 . . 118.17(18) ?
    F1 C6 C5 . . 118.3(2) ?
    C1 C6 C5 . . 123.5(2) ?
    O1 C7 N1 . . 123.20(19) ?
    O1 C7 C1 . . 121.33(19) ?
    N1 C7 C1 . . 115.46(16) ?
    C15 C8 N1 . . 120.33(16) ?
    C15 C8 C9 . . 120.59(17) ?
    N1 C8 C9 . . 118.91(17) ?
    C14 C9 C10 . . 119.25(19) ?
    C14 C9 C8 . . 119.85(19) ?
    C10 C9 C8 . . 120.82(18) ?
    C11 C10 C9 . . 120.6(2) ?
    C11 C10 H10 . . 119.7 ?
    C9 C10 H10 . . 119.7 ?
    C12 C11 C10 . . 119.4(2) ?
    C12 C11 H11 . . 120.3 ?
    C10 C11 H11 . . 120.3 ?
    C11 C12 C13 . . 121.0(2) ?
    C11 C12 Cl1 . . 120.3(2) ?
    C13 C12 Cl1 . . 118.7(2) ?
    C14 C13 C12 . . 119.5(2) ?
    C14 C13 H13 . . 120.3 ?
    C12 C13 H13 . . 120.3 ?
    C13 C14 C9 . . 120.3(2) ?
    C13 C14 H14 . . 119.9 ?
    C9 C14 H14 . . 119.9 ?
    C8 C15 C16 . . 119.88(17) ?
    C8 C15 C17 . . 123.52(18) ?
    C16 C15 C17 . . 116.48(17) ?
    N2 C16 C15 . . 177.2(2) ?
    O2 C17 O3 . . 124.01(19) ?
    O2 C17 C15 . . 123.6(2) ?
    O3 C17 C15 . . 112.34(18) ?
    O3 C18 C19 . . 103.8(6) ?
    O3 C18 H18A . . 111.0 ?
    C19 C18 H18A . . 111.0 ?
    O3 C18 H18B . . 111.0 ?
    C19 C18 H18B . . 111.0 ?
    H18A C18 H18B . . 109.0 ?
    C8 N1 C7 . . 126.72(16) ?
    C8 N1 H1 . . 116.6 ?
    C7 N1 H1 . . 116.6 ?
    C17 O3 C18 . . 121.6(5) ?
    C17 O3 C18' . . 110.6(4) ?
    C18 O3 C18' . . 26.1(5) ?
loop_
    _geom_hbond_atom_site_label_D
    _geom_hbond_atom_site_label_H
    _geom_hbond_atom_site_label_A
    _geom_hbond_site_symmetry_A
    _geom_hbond_distance_DH
    _geom_hbond_distance_HA
    _geom_hbond_distance_DA
    _geom_hbond_angle_DHA
    N1 H1 O2 . 0.86 2.05 2.674(2) 128.6
    N1 H1 F1 . 0.86 2.36 2.827(2) 114.7
    C18 H18B O1 1_565 0.97 2.58 2.990(7) 105.6
    C10 H10 N2 2_576 0.93 2.62 3.302(3) 130.9
    C5 H5 N2 1_656 0.93 2.59 3.432(3) 150.2
data_global
_journal_date_recd_electronic     2008-09-16
_journal_date_accepted     2008-10-24
_journal_name_full     'Acta Crystallographica, Section E'
_journal_year     2008
_journal_volume     64
_journal_issue     12
_journal_page_first     o2254
_journal_page_last     o2254
_journal_paper_category     QO
_journal_coeditor_code     FL2223
_publ_contact_author_name     'De-Hua Zhang'
_publ_contact_author_address
;
Department of chemistry and environmental engineering ,
Hubei Normal University,Huangshi 435002,
People's Republic of China
;
_publ_contact_author_email     zhangdehua200@163.com
_publ_contact_author_fax     '86-0714-3075570'
_publ_contact_author_phone     '86-13872115425'
_publ_section_title
;
(<i>Z</i>)-Ethyl 3-(4-chlorophenyl)-2-cyano-3-(2,6-difluorobenzamido)acrylate
;
loop_
    _publ_author_name
    _publ_author_address
    'Dehua, Zhang'
;
Department of Chemistry and Environmental Engineering
Hubei Normal University
Huangshi 435002
People's Republic of China
;
    'Xiaoyan, Zhang'
;
School of Mathematics and Physics
Huangshi Institute of Tecnology
Huangshi 435003
People's Republic of China
;
