# Supplementary material for: (Z)-Ethyl 3-(4-chloro­phen­yl)-2-cyano-3-(2,6-difluoro­benzamido)acrylate
Source: Acta Crystallogr Sect E Struct Rep Online. 2008 Nov 8;64(Pt 12):o2254. doi: 10.1107/S1600536808034818 (PMC2959890; doi:10.1107/S1600536808034818)
Supplement: Supplementary file 2 [file e-64-o2254-Isup2.hkl]

# 
# h,k,l, Fc-squared, Fo-squared, sigma(Fo-squared) and status flag 
# 
data_I
_shelx_title ' 080520dm in P-1' 
_shelx_refln_list_code          4 
_shelx_F_calc_maximum      145.56 
_exptl_crystal_F_000       400.00 
_reflns_d_resolution_high  0.8107 
 
loop_ 
 _symmetry_equiv_pos_as_xyz 
 'x, y, z' 
 '-x, -y, -z' 
 
_cell_length_a     8.9195 
_cell_length_b     9.7560 
_cell_length_c    11.2717 
_cell_angle_alpha  91.971 
_cell_angle_beta  110.094 
_cell_angle_gamma  91.449 
 
_shelx_F_squared_multiplier     1.000 
 
loop_ 
 _refln_index_h 
 _refln_index_k 
 _refln_index_l 
 _refln_F_squared_calc 
 _refln_F_squared_meas 
 _refln_F_squared_sigma 
 _refln_observed_status 
   1   0   0     1962.09     1861.12     80.56 o 
   2   0   0      316.81      315.22      8.50 o 
   3   0   0      572.60      599.52     15.26 o 
   4   0   0       19.83       18.68      0.81 o 
   5   0   0      204.04      229.07      3.70 o 
   6   0   0      135.74      147.76      8.45 o 
   7   0   0        0.30       -0.40      0.52 o 
   8   0   0        6.65        8.76      1.37 o 
   9   0   0        0.33       -0.33      1.21 o 
  10   0   0        4.47        4.55      1.92 o 
 -10   1   0        0.12        1.46      1.42 o 
  -9   1   0        2.88        3.63      1.75 o 
  -8   1   0        0.59        1.03      0.72 o 
  -7   1   0        1.36        1.90      0.72 o 
  -6   1   0       12.42       12.00      1.22 o 
  -5   1   0      130.54      130.14      2.44 o 
  -4   1   0        8.75        8.79      0.58 o 
  -3   1   0      509.28      488.25      4.95 o 
  -2   1   0      463.21      495.58      4.98 o 
  -1   1   0       95.51       75.09      1.67 o 
   0   1   0     1534.30     1626.78     62.87 o 
   1   1   0      555.58      590.46     14.68 o 
   2   1   0     1538.61     1610.96     69.58 o 
   3   1   0      185.36      177.33     10.37 o 
   4   1   0       14.45       20.44      1.21 o 
   5   1   0      509.62      563.45     35.92 o 
   6   1   0       32.19       38.63      3.69 o 
   7   1   0       47.23       56.22      4.25 o 
   8   1   0        0.04        0.62      0.70 o 
   9   1   0        2.61        3.15      1.05 o 
  10   1   0       10.50       11.76      2.79 o 
 -10   2   0        0.36        0.46      1.29 o 
  -9   2   0        0.19        0.50      1.29 o 
  -8   2   0       25.51       23.32      2.84 o 
  -7   2   0       22.69       21.39      1.88 o 
  -6   2   0       31.89       28.36      1.65 o 
  -5   2   0      106.67       97.23      1.99 o 
  -4   2   0       31.24       27.43      1.26 o 
  -3   2   0        4.63        4.62      0.57 o 
  -2   2   0     2179.85     2112.06     13.06 o 
  -1   2   0      933.98     1035.00     22.59 o 
   0   2   0       71.43       75.38      2.65 o 
   1   2   0        0.56        0.66      0.16 o 
   2   2   0     2449.99     2492.06     68.83 o 
   3   2   0      484.29      525.48     20.66 o 
   4   2   0      784.00      788.63     43.28 o 
   5   2   0      156.11      173.42     11.87 o 
   6   2   0       13.93       12.80      2.48 o 
   7   2   0        8.37       10.13      1.40 o 
   8   2   0        2.23        2.61      0.97 o 
   9   2   0       11.25       15.72      1.98 o 
  10   2   0        0.01        0.75      1.42 o 
 -10   3   0        2.40        2.63      1.71 o 
  -9   3   0       28.27       27.70      3.34 o 
  -8   3   0       27.23       29.74      3.21 o 
  -7   3   0      287.64      268.48      8.05 o 
  -6   3   0      164.16      158.35      2.91 o 
  -5   3   0      378.05      389.92      6.72 o 
  -4   3   0      458.47      467.32      5.42 o 
  -3   3   0      337.07      313.57      5.97 o 
  -2   3   0     1073.32     1055.37     20.46 o 
  -1   3   0       59.47       62.12      2.61 o 
   0   3   0      483.53      535.18     21.95 o 
   1   3   0      125.67      140.16      3.62 o 
   2   3   0      230.09      244.44      5.72 o 
   3   3   0       74.52       88.29      1.81 o 
   4   3   0       46.13       48.21      1.83 o 
   5   3   0        9.79       10.58      2.17 o 
   6   3   0       17.84       24.72      1.75 o 
   7   3   0       73.50       68.58      5.59 o 
   8   3   0       54.44       50.95      7.38 o 
   9   3   0        5.38        5.92      1.42 o 
  -9   4   0       13.15       12.89      2.84 o 
  -8   4   0       72.25       85.52      5.21 o 
  -7   4   0        2.77        0.88      1.25 o 
  -6   4   0        0.01       -0.25      0.41 o 
  -5   4   0       27.70       22.79      1.47 o 
  -4   4   0      280.68      305.39      6.88 o 
  -3   4   0       74.34       80.41      2.36 o 
  -2   4   0      718.21      780.72     31.10 o 
  -1   4   0       41.13       33.45      1.12 o 
   0   4   0      830.45      850.61     34.58 o 
   1   4   0      489.12      538.73     16.98 o 
   2   4   0      293.24      345.50     10.62 o 
   3   4   0      378.75      403.88     13.55 o 
   4   4   0      153.18      143.79      4.35 o 
   5   4   0        5.34        9.08      1.24 o 
   6   4   0       54.32       50.08      2.52 o 
   7   4   0       42.49       39.87      2.46 o 
   8   4   0       40.02       48.95      2.94 o 
   9   4   0        2.74        3.25      1.18 o 
  -9   5   0        6.83       10.72      2.63 o 
  -8   5   0        4.46        4.92      1.92 o 
  -7   5   0        2.22        1.00      1.38 o 
  -6   5   0        1.53        2.32      0.83 o 
  -5   5   0       10.01        9.09      1.17 o 
  -4   5   0        0.06        0.81      0.48 o 
  -3   5   0      329.59      340.94      6.53 o 
  -2   5   0      427.04      447.19     14.16 o 
  -1   5   0      323.68      322.21      8.24 o 
   0   5   0      623.32      678.68     38.28 o 
   1   5   0        4.50        6.22      0.70 o 
   2   5   0     1032.37     1092.16     21.61 o 
   3   5   0      236.26      241.28      8.67 o 
   4   5   0      100.83      104.36      6.01 o 
   5   5   0       25.80       21.28      1.42 o 
   6   5   0       15.76       18.01      1.89 o 
   7   5   0       26.85       22.12      2.65 o 
   8   5   0       34.13       35.86      3.90 o 
   9   5   0       21.54       25.31      2.59 o 
  -9   6   0        2.16        1.04      1.63 o 
  -8   6   0        3.08        5.63      2.13 o 
  -7   6   0        3.38        4.27      1.11 o 
  -6   6   0       21.48       18.67      1.81 o 
  -5   6   0        4.63        4.92      1.46 o 
  -4   6   0       28.21       33.30      1.54 o 
  -3   6   0       16.81       19.38      1.17 o 
  -2   6   0       83.66       72.19      2.36 o 
  -1   6   0       44.73       51.03      1.73 o 
   0   6   0      422.36      452.76     24.72 o 
   1   6   0      252.01      257.09     12.25 o 
   2   6   0      600.53      611.75      9.55 o 
   3   6   0       67.29       73.69      1.87 o 
   4   6   0        0.48        0.74      0.57 o 
   5   6   0       18.61       20.32      1.55 o 
   6   6   0        2.41        4.84      1.25 o 
   7   6   0        7.85       10.65      1.73 o 
   8   6   0       10.03       14.01      2.06 o 
  -8   7   0        0.62        1.33      1.54 o 
  -7   7   0        9.87       12.97      2.46 o 
  -6   7   0       10.55        9.69      1.24 o 
  -5   7   0        5.58        5.60      0.93 o 
  -4   7   0       16.12       18.22      1.29 o 
  -3   7   0      105.46      101.30      2.71 o 
  -2   7   0       26.47       21.64      2.15 o 
  -1   7   0       15.12       14.88      1.13 o 
   0   7   0      106.30      109.12      8.61 o 
   1   7   0       22.14       19.12      1.23 o 
   2   7   0       19.49       16.35      1.23 o 
   3   7   0       22.04       17.48      1.15 o 
   4   7   0      204.76      198.03      4.17 o 
   5   7   0       91.78       89.90      3.02 o 
   6   7   0        0.02        0.98      0.90 o 
   7   7   0       13.30       15.77      2.50 o 
   8   7   0        1.55        0.96      1.09 o 
  -7   8   0        1.71        1.40      0.86 o 
  -6   8   0        6.15        7.00      1.19 o 
  -5   8   0       51.66       50.09      2.99 o 
  -4   8   0        0.21        0.42      0.56 o 
  -3   8   0       71.08       65.08      3.36 o 
  -2   8   0        2.60        2.74      0.68 o 
  -1   8   0        5.27        5.47      0.93 o 
   0   8   0       50.86       49.83      3.38 o 
   1   8   0        4.01        4.56      0.89 o 
   2   8   0        4.59        4.58      0.88 o 
   3   8   0        4.51        4.53      0.92 o 
   4   8   0       16.14       11.87      1.41 o 
   5   8   0        4.60        4.10      1.04 o 
   6   8   0       10.32       12.15      1.56 o 
   7   8   0        2.11        1.27      1.13 o 
  -7   9   0        1.02        1.59      0.91 o 
  -6   9   0        0.03        0.01      0.72 o 
  -5   9   0       32.10       34.29      2.01 o 
  -4   9   0       62.71       61.13      2.55 o 
  -3   9   0        7.74        4.78      0.98 o 
  -2   9   0      127.92      131.11      7.27 o 
  -1   9   0        0.55        0.68      0.65 o 
   0   9   0        4.31        5.00      1.16 o 
   1   9   0       17.97       18.90      1.59 o 
   2   9   0        0.23        0.84      0.63 o 
   3   9   0        0.81        1.15      0.99 o 
   4   9   0       11.73       12.95      1.87 o 
   5   9   0        4.64        6.01      1.21 o 
   6   9   0        2.76        3.53      1.09 o 
  -6  10   0        1.14        2.14      0.90 o 
  -5  10   0        0.26        0.75      0.73 o 
  -4  10   0       30.19       31.16      2.03 o 
  -3  10   0       70.56       66.93      2.77 o 
  -2  10   0        0.28        0.73      0.72 o 
  -1  10   0       53.95       55.40      3.17 o 
   0  10   0        2.49        2.94      0.97 o 
   1  10   0       10.11       11.61      1.45 o 
   2  10   0       32.49       30.10      1.96 o 
   3  10   0        3.83        3.43      1.40 o 
   4  10   0        3.44        3.00      2.36 o 
   5  10   0        0.02        0.78      1.12 o 
  -4  11   0        1.25        1.68      0.91 o 
  -3  11   0        9.74       13.16      1.62 o 
  -2  11   0        2.47        4.62      1.12 o 
  -1  11   0        1.00        1.63      0.91 o 
   0  11   0       48.91       47.87      2.53 o 
   1  11   0        0.96        2.67      0.99 o 
   2  11   0        0.01        0.00      0.77 o 
   3  11   0        2.89        4.89      1.60 o 
  -1  12   0        0.39        0.99      1.01 o 
   0  12   0        1.62        2.75      1.19 o 
   0 -12   1        5.44        8.73      1.56 o 
  -4 -11   1        0.89        0.64      1.33 o 
  -3 -11   1        0.71        0.68      1.10 o 
  -2 -11   1        0.03        0.66      0.84 o 
  -1 -11   1        1.54        3.47      1.06 o 
   0 -11   1        7.46        8.54      1.41 o 
   1 -11   1        1.81        0.82      0.80 o 
   2 -11   1       17.58       21.74      1.94 o 
   3 -11   1        8.00       12.21      1.56 o 
   4 -11   1        6.16        6.36      1.28 o 
  -5 -10   1        5.16        5.22      1.58 o 
  -4 -10   1        0.05       -0.75      0.87 o 
  -3 -10   1        1.29        1.81      1.19 o 
  -2 -10   1       11.87       11.21      1.47 o 
  -1 -10   1        1.40        2.06      0.88 o 
   0 -10   1      114.16      114.96      5.89 o 
   1 -10   1        0.86        0.95      0.75 o 
   2 -10   1        0.01        0.79      0.66 o 
   3 -10   1       42.82       43.33      2.24 o 
   4 -10   1        0.73        0.72      0.67 o 
   5 -10   1        3.11        4.59      1.12 o 
  -6  -9   1        9.31        9.90      1.83 o 
  -5  -9   1        4.41        5.05      1.47 o 
  -4  -9   1        2.68        3.28      1.25 o 
  -3  -9   1       12.31       10.80      1.77 o 
  -2  -9   1      144.98      146.12      4.82 o 
  -1  -9   1       99.32       97.94      3.01 o 
   0  -9   1        1.27        0.93      0.67 o 
   1  -9   1       46.34       49.88      2.20 o 
   2  -9   1       32.29       30.43      1.74 o 
   3  -9   1        0.01        0.56      0.62 o 
   4  -9   1       42.67       40.30      3.04 o 
   5  -9   1        3.28        5.20      1.05 o 
   6  -9   1        4.00        6.20      1.15 o 
  -7  -8   1        0.49        0.49      0.97 o 
  -6  -8   1       41.75       41.67      2.31 o 
  -5  -8   1       24.50       24.64      1.79 o 
  -4  -8   1        1.92        1.90      1.00 o 
  -3  -8   1        7.82        7.42      1.08 o 
  -2  -8   1      134.96      133.89      3.27 o 
  -1  -8   1      148.25      139.69      4.79 o 
   0  -8   1      197.85      193.85      7.85 o 
   1  -8   1      385.68      402.70     19.22 o 
   2  -8   1       27.60       26.75      2.55 o 
   3  -8   1       55.57       49.87      3.34 o 
   4  -8   1       48.43       44.14      2.03 o 
   5  -8   1        9.80        8.74      1.32 o 
   6  -8   1        2.15        3.22      0.87 o 
   7  -8   1        1.22        1.78      0.85 o 
  -8  -7   1        0.01       -0.42      0.83 o 
  -7  -7   1       11.97       13.70      1.98 o 
  -6  -7   1       48.11       44.34      2.76 o 
  -5  -7   1        5.30        7.41      1.15 o 
  -4  -7   1       87.81       80.34      2.68 o 
  -3  -7   1        6.09        7.34      0.98 o 
  -2  -7   1       17.59       17.18      1.24 o 
  -1  -7   1      311.95      322.75     20.58 o 
   0  -7   1       35.59       28.21      1.52 o 
   1  -7   1       28.71       24.71      1.35 o 
   2  -7   1       19.93       19.68      1.23 o 
   3  -7   1       12.43       12.38      1.12 o 
   4  -7   1        8.27        8.46      1.03 o 
   5  -7   1       27.55       26.40      1.57 o 
   6  -7   1        2.46        1.69      1.43 o 
   8  -7   1        1.96        1.84      1.75 o 
  -9  -6   1        0.18        1.07      1.05 o 
  -8  -6   1        3.45        4.53      1.32 o 
  -7  -6   1       26.72       30.82      2.57 o 
  -6  -6   1       26.89       26.30      2.09 o 
  -5  -6   1       39.25       41.55      2.83 o 
  -4  -6   1        9.96       10.21      0.89 o 
  -3  -6   1        5.02        4.74      0.80 o 
  -2  -6   1       54.50       51.19      1.79 o 
  -1  -6   1       12.52        9.45      0.92 o 
   0  -6   1       90.99       82.10      5.06 o 
   1  -6   1       18.11       21.05      1.15 o 
   2  -6   1       34.25       37.04      1.51 o 
   3  -6   1       59.66       57.07      2.31 o 
   4  -6   1        0.18       -0.31      0.35 o 
   5  -6   1        7.19        3.09      1.08 o 
   6  -6   1       16.37       14.90      1.63 o 
   7  -6   1        0.61        0.50      1.29 o 
   8  -6   1       12.20       16.10      3.05 o 
  -9  -5   1        6.63        6.83      1.54 o 
  -8  -5   1       21.34       22.53      2.25 o 
  -7  -5   1        0.86        1.42      0.98 o 
  -6  -5   1        3.10        4.12      1.08 o 
  -5  -5   1       22.77       21.79      1.71 o 
  -4  -5   1      141.97      127.89      3.33 o 
  -3  -5   1      119.03      117.43      3.74 o 
  -2  -5   1      633.14      630.53     10.33 o 
  -1  -5   1        9.86       10.45      0.82 o 
   0  -5   1      149.17      171.81     12.43 o 
   1  -5   1       69.33       80.84      4.08 o 
   2  -5   1      206.55      240.39      6.22 o 
   3  -5   1        0.05        0.67      0.36 o 
   4  -5   1      156.33      108.54      4.38 o 
   5  -5   1       23.87       20.90      2.86 o 
   6  -5   1        7.21        7.74      1.34 o 
   7  -5   1       27.00       25.40      3.05 o 
   8  -5   1       23.61       25.49      3.42 o 
   9  -5   1        0.28        0.88      1.38 o 
  -9  -4   1        2.97        2.36      1.03 o 
  -8  -4   1       29.56       28.36      2.23 o 
  -7  -4   1       24.10       24.47      2.34 o 
  -6  -4   1       45.05       51.84      2.51 o 
  -5  -4   1        0.19        0.64      0.51 o 
  -4  -4   1        3.09        4.70      0.57 o 
  -3  -4   1      440.02      436.59     13.70 o 
  -2  -4   1        0.80        0.75      0.27 o 
  -1  -4   1        0.13        1.50      0.92 o 
   0  -4   1      849.45      930.15     43.92 o 
   1  -4   1      776.51      839.84     32.36 o 
   2  -4   1     1760.91     2007.07     68.26 o 
   3  -4   1      313.69      287.25      6.22 o 
   4  -4   1        3.20        1.71      2.06 o 
   5  -4   1       46.00       36.78     11.95 o 
   6  -4   1      497.59      496.84      5.53 o 
   7  -4   1      311.44      328.63      9.18 o 
   8  -4   1        0.19        1.42      1.46 o 
   9  -4   1        8.60        7.63      2.34 o 
 -10  -3   1        0.46        0.58      1.42 o 
  -9  -3   1        0.41       -0.56      0.75 o 
  -8  -3   1        3.98        3.71      1.10 o 
  -7  -3   1       13.62       14.69      1.65 o 
  -6  -3   1       51.82       57.68      2.63 o 
  -5  -3   1        9.13       12.45      1.67 o 
  -4  -3   1       14.30       17.72      0.89 o 
  -3  -3   1      152.39      143.12      3.99 o 
  -2  -3   1       72.13       71.68      1.78 o 
  -1  -3   1       47.60       47.40      2.35 o 
   0  -3   1      230.65      231.78     12.58 o 
   1  -3   1        1.49        1.60      0.29 o 
   2  -3   1        6.16        5.02      0.90 o 
   3  -3   1      371.80      366.59      6.26 o 
   4  -3   1       21.00       12.33     12.54 o 
   5  -3   1        0.60        0.49      0.34 o 
   6  -3   1       11.96       10.81      1.31 o 
   7  -3   1      296.11      300.98      5.77 o 
   8  -3   1        5.86        8.26      2.13 o 
   9  -3   1        0.05        1.17      1.50 o 
 -10  -2   1        3.92        3.46      1.79 o 
  -9  -2   1       10.18       13.07      1.80 o 
  -8  -2   1       17.49       20.43      1.83 o 
  -7  -2   1        0.96        0.75      0.62 o 
  -6  -2   1       11.18       14.27      2.29 o 
  -5  -2   1        0.31        0.20      0.43 o 
  -4  -2   1       83.29       87.76      3.24 o 
  -3  -2   1       48.58       52.57      2.30 o 
  -2  -2   1      268.63      257.77      6.22 o 
  -1  -2   1      664.62      630.35      4.31 o 
   0  -2   1      160.36      161.87      6.37 o 
   1  -2   1     4464.44     4296.83    130.98 o 
   2  -2   1     1877.20     1891.29     18.44 o 
   3  -2   1     1075.38      857.69    232.18 o 
   4  -2   1       41.42       25.70     12.02 o 
   5  -2   1       14.10       11.07      0.83 o 
   6  -2   1      243.63      226.20      4.57 o 
   7  -2   1       58.85       58.93      2.62 o 
   8  -2   1        0.39       -0.24      0.62 o 
   9  -2   1        0.77        3.42      1.75 o 
 -10  -1   1        6.44        6.55      2.21 o 
  -9  -1   1        1.63        1.96      1.54 o 
  -8  -1   1        0.25        0.41      0.61 o 
  -7  -1   1        2.90        1.70      0.70 o 
  -6  -1   1       18.34       17.97      2.29 o 
  -5  -1   1        0.00        0.22      0.23 o 
  -4  -1   1     1057.30     1135.94     42.91 o 
  -3  -1   1      105.46      117.38      3.35 o 
  -2  -1   1     1323.80     1393.76     48.78 o 
  -1  -1   1     3313.40     2865.18    242.00 o 
   0  -1   1      196.15      234.58      8.42 o 
   1  -1   1     3553.08     3223.59    207.03 o 
   2  -1   1        0.10        0.79      0.20 o 
   3  -1   1      290.23      276.18      3.08 o 
   4  -1   1      104.22       99.03      2.01 o 
   5  -1   1      167.00      170.34      3.02 o 
   6  -1   1        8.91        7.46      1.10 o 
   7  -1   1        0.43        0.52      0.58 o 
   8  -1   1        6.84       10.21      1.47 o 
   9  -1   1        0.66        1.25      1.38 o 
  10  -1   1        2.26        4.00      1.96 o 
 -10   0   1        1.06        2.75      1.71 o 
  -9   0   1        5.20        7.26      2.13 o 
  -8   0   1       51.65       57.62      8.18 o 
  -7   0   1        0.33        0.15      0.56 o 
  -6   0   1       82.56       75.62      8.86 o 
  -5   0   1        0.44        1.15      0.39 o 
  -4   0   1      546.02      575.99     22.22 o 
  -3   0   1     1084.47     1140.45     39.12 o 
  -2   0   1     4710.11     4597.31    263.62 o 
  -1   0   1       81.88       74.00      1.46 o 
   0   0   1      263.65      270.98      2.84 o 
   1   0   1      996.68      981.02      9.45 o 
   2   0   1      128.09      102.19     17.69 o 
   3   0   1       27.99       25.05      0.79 o 
   4   0   1        0.12       -0.03      0.22 o 
   5   0   1      228.97      214.57      8.95 o 
   6   0   1       10.21       12.27      2.19 o 
   7   0   1        1.24        2.41      0.77 o 
   8   0   1       12.64       12.87      1.64 o 
   9   0   1       19.80       25.93      3.05 o 
  10   0   1        0.78        1.96      1.71 o 
 -10   1   1        0.46        1.21      1.38 o 
  -9   1   1       21.73       24.15      3.34 o 
  -8   1   1      149.85      145.08      6.38 o 
  -7   1   1        7.83        8.91      1.19 o 
  -6   1   1        7.87        7.80      0.99 o 
  -5   1   1       77.41       73.11      2.10 o 
  -4   1   1       77.09       79.48      1.49 o 
  -3   1   1     1707.11     1654.52     29.27 o 
  -2   1   1      800.49      741.72      9.20 o 
  -1   1   1      565.37      525.64      7.90 o 
   0   1   1     2185.31     2259.14     12.31 o 
   1   1   1       38.53       40.38      1.08 o 
   2   1   1       28.40       20.77      3.65 o 
   3   1   1      131.36      126.49      6.47 o 
   4   1   1      124.89      142.38     16.31 o 
   5   1   1       68.22       73.13      2.48 o 
   6   1   1        0.25        0.29      0.52 o 
   7   1   1        4.55        6.42      1.16 o 
   8   1   1       18.99       20.31      1.99 o 
   9   1   1       22.98       23.58      2.19 o 
 -10   2   1       12.32       15.39      3.05 o 
  -9   2   1       54.61       56.11      4.51 o 
  -8   2   1       12.39       12.01      2.42 o 
  -7   2   1        2.18        3.84      1.46 o 
  -6   2   1      354.72      349.98      9.18 o 
  -5   2   1       99.05       91.62      2.08 o 
  -4   2   1       17.98       17.38      0.79 o 
  -3   2   1     1134.21     1193.46      6.31 o 
  -2   2   1      122.75      114.04      2.08 o 
  -1   2   1      203.83      232.05      6.21 o 
   0   2   1       46.05       51.84      6.67 o 
   1   2   1     1623.04     1728.09     34.39 o 
   2   2   1        3.63        4.09      1.72 o 
   3   2   1      182.91      197.92     15.04 o 
   4   2   1      219.48      247.98      9.39 o 
   5   2   1       64.04       68.48      6.26 o 
   6   2   1      110.52      111.14      6.34 o 
   7   2   1       13.90       13.30      1.58 o 
   8   2   1       23.19       25.24      2.12 o 
   9   2   1        0.61        1.13      0.93 o 
 -10   3   1        2.58        4.84      2.00 o 
  -9   3   1       18.02       16.98      3.05 o 
  -8   3   1      162.82      165.69      6.92 o 
  -7   3   1       63.94       67.08      4.13 o 
  -6   3   1       24.93       20.02      1.10 o 
  -5   3   1        0.42        0.09      0.29 o 
  -4   3   1      121.26      146.94      5.90 o 
  -3   3   1       44.75       40.67      2.54 o 
  -2   3   1     1085.11     1096.16     38.34 o 
  -1   3   1       41.96       45.43      1.24 o 
   0   3   1      400.81      437.47     16.32 o 
   1   3   1     2177.15     2258.21     59.33 o 
   2   3   1        2.70        4.38      0.41 o 
   3   3   1      390.03      397.59      9.84 o 
   4   3   1       22.88       18.15      1.44 o 
   5   3   1       12.79       14.42      1.90 o 
   6   3   1        1.90        0.65      0.75 o 
   7   3   1        1.19        1.07      0.77 o 
   8   3   1       14.88       17.74      2.01 o 
   9   3   1        1.94        2.48      1.13 o 
 -10   4   1        1.24        3.34      1.79 o 
  -9   4   1       18.92       20.90      3.25 o 
  -8   4   1       32.14       29.62      3.30 o 
  -7   4   1       11.19       12.56      2.34 o 
  -6   4   1       23.21       25.04      1.67 o 
  -5   4   1        1.50        2.95      0.54 o 
  -4   4   1      524.28      516.53     43.80 o 
  -3   4   1     1001.55     1048.08     38.48 o 
  -2   4   1        2.95        2.05      0.42 o 
  -1   4   1       39.91       39.01      1.24 o 
   0   4   1      445.70      503.79     19.81 o 
   1   4   1       44.54       40.10      1.76 o 
   2   4   1       28.80       31.18      1.38 o 
   3   4   1        0.03        0.62      0.31 o 
   4   4   1      182.10      160.48      3.15 o 
   5   4   1       11.57        8.99      1.75 o 
   6   4   1       22.32       18.67      1.72 o 
   7   4   1       11.47       13.49      1.77 o 
   8   4   1        1.55        1.83      1.54 o 
   9   4   1        2.27        2.26      1.19 o 
  -9   5   1        2.09        3.13      1.71 o 
  -8   5   1        3.44        6.51      2.04 o 
  -7   5   1        0.41        1.22      1.46 o 
  -6   5   1        2.89        2.76      0.81 o 
  -5   5   1       12.95        9.76      3.11 o 
  -4   5   1       11.72       11.72      1.21 o 
  -3   5   1        7.33       11.16      0.91 o 
  -2   5   1      107.73      101.68      2.98 o 
  -1   5   1       38.96       35.24      1.32 o 
   0   5   1      328.72      385.63     12.76 o 
   1   5   1      468.85      493.39     12.55 o 
   2   5   1       50.35       59.24      2.19 o 
   3   5   1       94.31       98.76      3.80 o 
   4   5   1      164.81      165.12      3.43 o 
   5   5   1      286.36      285.98     11.22 o 
   6   5   1       24.30       26.49      2.06 o 
   7   5   1        0.24       -0.21      0.76 o 
   8   5   1        0.45        0.34      0.85 o 
  -9   6   1        0.48        1.08      1.50 o 
  -8   6   1        3.43        1.21      1.50 o 
  -7   6   1       23.29       20.73      1.93 o 
  -6   6   1       38.93       35.79      3.21 o 
  -5   6   1        4.27        5.26      1.46 o 
  -4   6   1       79.77       72.74      2.25 o 
  -3   6   1       52.61       47.06      1.76 o 
  -2   6   1      482.72      476.43     21.35 o 
  -1   6   1      316.50      321.76      5.78 o 
   0   6   1      445.22      489.13     23.23 o 
   1   6   1        8.83       10.61      0.83 o 
   2   6   1       98.79       96.33      2.08 o 
   3   6   1       57.82       58.45      3.23 o 
   4   6   1       10.36       11.98      1.25 o 
   5   6   1       11.22       14.06      1.41 o 
   6   6   1        6.64        6.10      1.34 o 
   7   6   1       18.94       20.10      2.50 o 
   8   6   1        0.01        1.29      0.99 o 
  -8   7   1        1.26        3.09      1.84 o 
  -7   7   1       26.08       10.76      2.13 o 
  -6   7   1       28.53       21.52      1.60 o 
  -5   7   1        1.17        1.27      0.59 o 
  -4   7   1        9.34        9.14      1.07 o 
  -3   7   1      131.02      134.63      5.61 o 
  -2   7   1      113.11      100.57      5.53 o 
  -1   7   1       34.21       37.14      1.62 o 
   0   7   1       19.70       18.35      1.17 o 
   1   7   1       46.38       52.84      1.94 o 
   2   7   1       21.80       20.33      1.16 o 
   3   7   1        0.01       -0.11      0.43 o 
   4   7   1       31.94       25.14      1.61 o 
   5   7   1        0.19       -0.33      0.54 o 
   6   7   1       11.84       16.97      2.08 o 
   7   7   1        8.75       10.04      1.83 o 
  -8   8   1        3.17        5.04      1.47 o 
  -7   8   1        0.00       -0.18      0.69 o 
  -6   8   1       79.90       78.37      2.91 o 
  -5   8   1       10.37        7.86      1.16 o 
  -4   8   1        8.29        7.64      1.08 o 
  -3   8   1       47.92       48.70      2.95 o 
  -2   8   1        5.89        4.89      1.18 o 
  -1   8   1      543.68      559.82     23.23 o 
   0   8   1      272.05      263.78     10.74 o 
   1   8   1        0.03        2.04      0.65 o 
   2   8   1       34.17       30.94      1.68 o 
   3   8   1       40.31       35.25      1.91 o 
   4   8   1      100.73       93.63      3.96 o 
   5   8   1       13.10       12.25      1.50 o 
   6   8   1        0.19        1.07      0.74 o 
   7   8   1       22.05       27.48      2.79 o 
  -7   9   1       11.69       13.20      1.63 o 
  -6   9   1        5.54        7.94      1.31 o 
  -5   9   1        0.72        0.96      0.74 o 
  -4   9   1       47.49       45.55      2.22 o 
  -3   9   1        8.21        7.32      1.13 o 
  -2   9   1        0.09        0.19      0.72 o 
  -1   9   1       25.52       27.31      1.68 o 
   0   9   1        9.90       10.34      1.31 o 
   1   9   1      159.59      137.79      4.70 o 
   2   9   1        7.20        5.99      1.08 o 
   3   9   1        2.65        2.28      1.09 o 
   4   9   1        0.00        0.72      0.82 o 
   5   9   1        5.06        5.88      1.19 o 
   6   9   1        1.02        1.55      1.15 o 
  -6  10   1        2.43        3.46      1.06 o 
  -5  10   1        9.89        6.67      1.22 o 
  -4  10   1       11.31       11.98      1.50 o 
  -3  10   1       33.25       30.78      1.95 o 
  -2  10   1       29.12       29.76      2.02 o 
  -1  10   1        1.31        2.15      0.85 o 
   0  10   1       32.89       34.87      2.81 o 
   1  10   1        0.69       -0.01      0.71 o 
   2  10   1        1.47        1.89      0.85 o 
   3  10   1       16.66       18.28      2.32 o 
   4  10   1        0.47       -0.27      0.99 o 
   5  10   1        0.30       -0.06      0.77 o 
  -4  11   1        0.35        0.96      0.79 o 
  -3  11   1        0.28       -0.08      0.68 o 
  -2  11   1        1.87        3.34      1.00 o 
  -1  11   1        5.71        4.04      1.09 o 
   0  11   1        0.75        0.56      0.79 o 
   1  11   1        1.26        1.92      0.85 o 
   2  11   1        0.12        1.12      1.21 o 
   3  11   1        1.49        1.66      1.18 o 
  -4 -11   2        0.03        1.50      1.33 o 
  -3 -11   2        0.88        2.01      1.33 o 
  -2 -11   2        0.71        1.62      0.98 o 
  -1 -11   2        0.01        0.53      0.87 o 
   0 -11   2        0.84        0.82      0.81 o 
   1 -11   2        2.51        3.09      1.02 o 
   2 -11   2       14.28       16.25      1.74 o 
   3 -11   2       10.18        9.54      1.62 o 
  -5 -10   2        0.18        1.40      1.07 o 
  -4 -10   2        9.12        7.40      1.69 o 
  -3 -10   2        6.12        7.68      1.26 o 
  -2 -10   2        2.73        1.98      0.89 o 
  -1 -10   2        1.44        2.61      0.96 o 
   0 -10   2       22.47       26.11      1.82 o 
   1 -10   2        9.40       10.90      1.37 o 
   2 -10   2        5.59        8.30      1.31 o 
   3 -10   2        2.41        3.22      0.93 o 
   4 -10   2        9.07       10.97      1.46 o 
   5 -10   2        0.08        0.09      0.76 o 
  -6  -9   2        9.50        9.10      1.77 o 
  -5  -9   2        0.98        0.78      1.02 o 
  -4  -9   2       71.16       60.79      3.42 o 
  -3  -9   2       48.37       45.39      2.18 o 
  -2  -9   2        0.05       -1.10      0.78 o 
  -1  -9   2        0.84        0.51      0.67 o 
   0  -9   2        0.66        0.83      0.65 o 
   1  -9   2        3.42        4.56      0.93 o 
   2  -9   2       17.56       17.78      1.51 o 
   3  -9   2        0.04        0.43      0.61 o 
   4  -9   2        4.78        5.27      0.99 o 
   5  -9   2       12.38       13.17      1.49 o 
   6  -9   2        3.33        4.73      1.11 o 
  -7  -8   2        0.26        1.59      1.63 o 
  -6  -8   2        0.31        1.04      1.38 o 
  -5  -8   2        1.36        1.88      1.04 o 
  -4  -8   2        0.23        0.13      0.84 o 
  -3  -8   2       20.02       18.36      1.43 o 
  -2  -8   2       17.83       19.63      1.87 o 
  -1  -8   2       79.02       70.13      2.62 o 
   0  -8   2        1.17        0.86      0.59 o 
   1  -8   2        0.06        0.90      0.56 o 
   2  -8   2       13.51       15.11      1.24 o 
   3  -8   2        0.58        0.59      0.52 o 
   4  -8   2       11.26       10.15      1.20 o 
   5  -8   2       15.23       16.45      1.52 o 
   6  -8   2        5.48        6.63      1.14 o 
  -8  -7   2        0.59        0.48      0.97 o 
  -7  -7   2        1.48        0.96      0.94 o 
  -6  -7   2        6.80        6.87      1.37 o 
  -5  -7   2        7.53        6.31      1.40 o 
  -4  -7   2        2.59        2.42      0.69 o 
  -3  -7   2       19.90       20.91      1.34 o 
  -2  -7   2       34.22       31.49      1.96 o 
  -1  -7   2      321.84      275.84      6.61 o 
   0  -7   2        5.99        5.94      0.85 o 
   1  -7   2      247.06      244.53     14.06 o 
   2  -7   2        0.43        0.67      0.46 o 
   3  -7   2        0.04        0.12      0.46 o 
   4  -7   2        4.59        4.84      0.84 o 
   5  -7   2       10.30       10.64      1.21 o 
   6  -7   2        1.34        2.04      0.71 o 
  -9  -6   2        4.41        4.18      1.43 o 
  -8  -6   2        0.12       -0.22      0.87 o 
  -7  -6   2        2.93        3.94      1.21 o 
  -6  -6   2        0.60        0.82      0.80 o 
  -5  -6   2        3.79        5.50      0.94 o 
  -4  -6   2       12.40       13.23      1.08 o 
  -3  -6   2        4.62        5.97      0.81 o 
  -2  -6   2        4.75        4.98      0.96 o 
  -1  -6   2        4.55        5.47      0.75 o 
   0  -6   2      155.35      164.30      8.74 o 
   1  -6   2       22.88       24.29      1.21 o 
   2  -6   2        7.41        7.13      0.81 o 
   3  -6   2       19.73       18.32      1.16 o 
   4  -6   2      216.99      217.89      6.13 o 
   5  -6   2        5.12        2.54      1.08 o 
   6  -6   2        0.01        1.38      0.86 o 
   7  -6   2       75.91       92.02      5.38 o 
   8  -6   2        0.94        2.75      1.88 o 
  -9  -5   2        3.41        3.43      1.24 o 
  -8  -5   2        8.71        8.44      1.55 o 
  -7  -5   2        7.57        7.49      1.40 o 
  -6  -5   2        7.92        8.21      1.36 o 
  -5  -5   2       10.68        8.29      1.54 o 
  -4  -5   2      114.28      115.51      4.99 o 
  -3  -5   2       42.14       41.45      1.49 o 
  -2  -5   2       19.77       16.89      1.22 o 
  -1  -5   2       37.27       39.13      1.40 o 
   0  -5   2       37.47       41.35      1.98 o 
   1  -5   2      364.93      350.31     17.23 o 
   2  -5   2      319.42      332.09     15.26 o 
   3  -5   2      179.29      202.75      4.52 o 
   4  -5   2      190.99      187.38      5.67 o 
   5  -5   2       33.21       35.46      3.25 o 
   6  -5   2       63.02       65.81      2.24 o 
   7  -5   2       30.05       31.45      3.30 o 
   8  -5   2        3.98        5.05      1.92 o 
 -10  -4   2       13.38       14.47      3.17 o 
  -9  -4   2       21.15       22.30      2.27 o 
  -8  -4   2        9.81        9.19      1.50 o 
  -7  -4   2        1.56        1.05      0.94 o 
  -6  -4   2      136.50      131.10      5.59 o 
  -5  -4   2       18.22       17.27      1.69 o 
  -4  -4   2       55.77       58.58      2.50 o 
  -3  -4   2      441.52      428.99      9.24 o 
  -2  -4   2       20.99       17.40      0.92 o 
  -1  -4   2      130.10      141.48      2.70 o 
   0  -4   2       80.39       86.45      3.96 o 
   1  -4   2        0.27        0.11      0.28 o 
   2  -4   2      821.41      875.62     30.02 o 
   3  -4   2       16.25        8.09      7.09 o 
   4  -4   2       67.88       56.59      3.27 o 
   5  -4   2      269.27      251.39      4.66 o 
   6  -4   2       22.70       25.14      1.86 o 
   7  -4   2      115.69      121.98      3.90 o 
   8  -4   2        0.04        0.58      1.25 o 
   9  -4   2        0.03        0.63      1.50 o 
 -10  -3   2        2.61        2.25      1.63 o 
  -9  -3   2       23.11       26.10      4.96 o 
  -8  -3   2       12.24       14.88      2.29 o 
  -7  -3   2       13.68       14.52      1.56 o 
  -6  -3   2      135.53      126.35     10.66 o 
  -5  -3   2       63.04       70.63      3.57 o 
  -4  -3   2      286.54      300.86      6.52 o 
  -3  -3   2        0.53       -0.05      0.22 o 
  -2  -3   2      286.61      289.24      2.94 o 
  -1  -3   2      273.88      288.35      3.15 o 
   0  -3   2      696.53      728.34     33.93 o 
   1  -3   2        0.32        0.08      0.18 o 
   2  -3   2      228.26      216.08      4.30 o 
   3  -3   2       27.62       28.88      1.31 o 
   4  -3   2       83.13       84.56      2.37 o 
   5  -3   2        1.40        1.95      0.51 o 
   6  -3   2       28.70       28.08      3.80 o 
   7  -3   2       10.06       13.06      1.53 o 
   8  -3   2        3.32        2.18      0.99 o 
   9  -3   2        0.50        1.13      1.17 o 
 -10  -2   2        0.39       -0.04      1.04 o 
  -9  -2   2        1.42        2.21      0.98 o 
  -8  -2   2       15.60       17.12      2.48 o 
  -7  -2   2       17.93       21.47      1.61 o 
  -6  -2   2        3.12        5.42      0.96 o 
  -5  -2   2       68.83       77.21      3.00 o 
  -4  -2   2       59.68       68.49      2.85 o 
  -3  -2   2     1003.97     1120.80     32.76 o 
  -2  -2   2     2385.66     2393.06     24.61 o 
  -1  -2   2    13675.48    12211.84    135.87 o 
   0  -2   2     5672.51     5756.78    285.71 o 
   1  -2   2     3866.66     4071.42    113.40 o 
   2  -2   2        0.85        0.79      0.42 o 
   3  -2   2      463.92      431.54      5.38 o 
   4  -2   2       82.13       69.70      2.19 o 
   5  -2   2       10.83       10.12      0.82 o 
   6  -2   2       19.66       23.83      1.64 o 
   7  -2   2       74.10       52.59     23.71 o 
   8  -2   2        0.04        0.04      0.63 o 
   9  -2   2        0.37       -1.21      1.04 o 
 -10  -1   2        0.40        1.79      1.29 o 
  -9  -1   2        0.07        1.21      1.33 o 
  -8  -1   2        9.03       11.15      1.45 o 
  -7  -1   2        8.83        7.11      1.12 o 
  -6  -1   2      124.38      119.62      8.57 o 
  -5  -1   2       56.42       50.77      1.81 o 
  -4  -1   2      354.55      425.28     18.79 o 
  -3  -1   2       97.20      106.01      5.06 o 
  -2  -1   2    21186.79    14255.61   1360.65 o 
  -1  -1   2     3827.42     3694.19     59.80 o 
   0  -1   2       17.09       19.55      0.78 o 
   1  -1   2     1937.45     1905.80     23.13 o 
   2  -1   2        1.44        1.08      0.29 o 
   3  -1   2        1.10        0.21      0.26 o 
   4  -1   2      188.49      182.95      3.23 o 
   5  -1   2       88.78       91.51      2.77 o 
   6  -1   2       22.77       21.53     10.05 o 
   7  -1   2        0.97        0.52      0.53 o 
   8  -1   2       22.38       21.84      2.32 o 
   9  -1   2        0.15        0.02      0.84 o 
 -10   0   2        1.11        0.50      1.25 o 
  -9   0   2        4.13        6.34      2.09 o 
  -8   0   2        9.53        7.84      1.96 o 
  -7   0   2       31.23       40.55      3.78 o 
  -6   0   2       38.97       33.27      3.06 o 
  -5   0   2       15.26       11.41      0.71 o 
  -4   0   2        0.66        0.74      0.32 o 
  -3   0   2      800.18      893.89     35.89 o 
  -2   0   2     3569.58     3564.81     16.39 o 
  -1   0   2     1723.32     1750.79    118.93 o 
   0   0   2       52.15       61.18      0.69 o 
   1   0   2     1490.86     1527.89     41.70 o 
   2   0   2        0.04        0.35      0.18 o 
   3   0   2     6403.23     6610.99    137.05 o 
   4   0   2      190.22      233.48      9.17 o 
   5   0   2      225.05      232.52      6.38 o 
   6   0   2       12.28       11.84      6.67 o 
   7   0   2       17.71       23.56      2.63 o 
   8   0   2       39.25       40.62      2.52 o 
   9   0   2       17.23       18.51      2.17 o 
 -10   1   2        0.01       -0.96      1.08 o 
  -9   1   2        5.79        9.26      2.38 o 
  -8   1   2       20.63       21.52      2.67 o 
  -7   1   2      286.09      294.82     20.25 o 
  -6   1   2      278.87      283.93     20.74 o 
  -5   1   2       33.18       35.83      1.15 o 
  -4   1   2       15.65       13.57      0.91 o 
  -3   1   2      502.13      561.05     23.48 o 
  -2   1   2       58.96       46.36      1.98 o 
  -1   1   2     1791.39     1847.75     17.93 o 
   0   1   2      361.37      408.91      5.07 o 
   1   1   2      290.83      316.76      6.14 o 
   2   1   2     1366.79     1447.92     48.58 o 
   3   1   2      231.18      272.02     17.17 o 
   4   1   2      428.93      206.46    244.53 o 
   5   1   2        8.23        7.24      1.44 o 
   6   1   2        3.66        3.86      0.91 o 
   7   1   2        6.64        7.94      1.50 o 
   8   1   2       30.30       26.17      2.11 o 
   9   1   2        2.54        3.04      1.21 o 
 -10   2   2        3.45        7.51      2.25 o 
  -9   2   2       11.49        8.89      2.38 o 
  -8   2   2        7.77        7.84      2.04 o 
  -7   2   2       27.63       29.87      2.88 o 
  -6   2   2        0.72        0.46      0.39 o 
  -5   2   2      530.29      533.10     11.43 o 
  -4   2   2       36.89       40.28      1.05 o 
  -3   2   2        3.50        3.68      0.66 o 
  -2   2   2        1.25        2.36      0.43 o 
  -1   2   2      691.10      792.51     16.38 o 
   0   2   2      552.38      556.50      4.17 o 
   1   2   2     1070.61     1075.47     21.02 o 
   2   2   2       41.05       29.16      1.33 o 
   3   2   2       11.06       10.28      0.75 o 
   4   2   2       50.95       54.58      2.12 o 
   5   2   2       13.52       12.81      1.31 o 
   6   2   2       27.19       25.63      1.80 o 
   7   2   2        7.34        8.82      1.43 o 
   8   2   2        4.14        6.63      1.41 o 
   9   2   2        4.89        4.48      1.31 o 
 -10   3   2       23.87       26.11      3.67 o 
  -9   3   2       20.02       20.32      3.17 o 
  -8   3   2       10.81       13.35      2.50 o 
  -7   3   2       58.63       50.98      2.34 o 
  -6   3   2       19.92       19.02      2.42 o 
  -5   3   2       28.33       33.74      1.17 o 
  -4   3   2     1934.66     2145.88      9.74 o 
  -3   3   2       82.87       88.99      2.31 o 
  -2   3   2      542.20      608.17      6.68 o 
  -1   3   2     1105.84     1159.19     25.22 o 
   0   3   2      242.73      261.73      7.94 o 
   1   3   2        1.37        1.93      0.47 o 
   2   3   2      366.25      363.58      8.08 o 
   3   3   2       25.54       24.96      1.12 o 
   4   3   2       81.23       78.01      2.65 o 
   5   3   2        1.96        2.51      0.78 o 
   6   3   2       37.65       34.38      2.15 o 
   7   3   2        7.77        9.42      1.50 o 
   8   3   2        0.78        0.01      0.79 o 
   9   3   2        0.01        0.50      0.92 o 
 -10   4   2        4.63        6.22      2.21 o 
  -9   4   2        2.46        2.63      1.79 o 
  -8   4   2        0.57        1.25      1.21 o 
  -7   4   2        8.40        8.52      1.26 o 
  -6   4   2        0.86        0.33      0.50 o 
  -5   4   2       10.02        4.42      4.96 o 
  -4   4   2      199.73      213.46      8.51 o 
  -3   4   2      898.93      881.24     22.32 o 
  -2   4   2       18.03       22.76      1.02 o 
  -1   4   2      421.35      438.11     14.91 o 
   0   4   2     4344.85     4966.22    148.13 o 
   1   4   2     4182.85     4766.81    118.58 o 
   2   4   2       88.52       87.51      2.11 o 
   3   4   2       29.14       22.71      0.93 o 
   4   4   2        2.56        1.40      0.56 o 
   5   4   2      220.49      208.88      4.90 o 
   6   4   2      342.41      326.88     29.10 o 
   7   4   2       65.53       60.89      4.69 o 
   8   4   2        0.54        0.07      0.86 o 
  -9   5   2        0.63        1.33      1.33 o 
  -8   5   2        1.75        4.00      1.88 o 
  -7   5   2       26.60       25.84      2.52 o 
  -6   5   2       49.96       41.63     10.78 o 
  -5   5   2        0.06       -0.06      0.44 o 
  -4   5   2       45.40       34.58      2.54 o 
  -3   5   2       84.49       69.06      2.04 o 
  -2   5   2        4.37        3.24      0.55 o 
  -1   5   2      161.22      137.05      5.06 o 
   0   5   2      113.02      128.22      5.23 o 
   1   5   2        1.01        0.98      0.36 o 
   2   5   2        8.16        8.99      0.74 o 
   3   5   2      385.55      357.59      4.62 o 
   4   5   2        0.80        1.07      0.62 o 
   5   5   2       61.57       55.89      2.77 o 
   6   5   2       89.70       76.59      3.39 o 
   7   5   2       99.02      107.71      7.47 o 
   8   5   2       31.19       33.95      2.68 o 
  -9   6   2        0.20        1.79      1.54 o 
  -8   6   2        0.04        0.00      1.13 o 
  -7   6   2        4.08        3.90      1.09 o 
  -6   6   2        1.55        1.92      0.81 o 
  -5   6   2       66.49       70.97      2.37 o 
  -4   6   2       88.70       74.08      2.36 o 
  -3   6   2       10.99       11.47      1.06 o 
  -2   6   2       20.16       20.77      1.21 o 
  -1   6   2      318.75      285.20     12.35 o 
   0   6   2       38.71       40.31      1.34 o 
   1   6   2       53.41       46.48      1.47 o 
   2   6   2      146.05      144.01      4.26 o 
   3   6   2      292.51      274.23     15.07 o 
   4   6   2        0.74        1.09      0.64 o 
   5   6   2      255.07      233.99      6.11 o 
   6   6   2        0.48        1.35      0.90 o 
   7   6   2        1.03        1.07      0.93 o 
   8   6   2        3.77        4.92      1.44 o 
  -9   7   2        0.01       -0.75      1.25 o 
  -8   7   2        2.33        1.06      1.00 o 
  -7   7   2       13.56       15.64      2.63 o 
  -6   7   2       33.40       30.51      1.77 o 
  -5   7   2      168.09      157.71      5.30 o 
  -4   7   2       17.68       14.85      1.31 o 
  -3   7   2      170.37      154.36     10.54 o 
  -2   7   2       59.65       57.91      3.23 o 
  -1   7   2       34.99       29.51      1.62 o 
   0   7   2        9.32       13.87      1.19 o 
   1   7   2       24.84       31.40      1.33 o 
   2   7   2       20.79       22.75      1.22 o 
   3   7   2        2.41        2.70      0.74 o 
   4   7   2       12.77       15.79      1.52 o 
   5   7   2       41.31       44.41      2.23 o 
   6   7   2        1.87        6.05      1.46 o 
   7   7   2        1.03        1.41      0.95 o 
  -8   8   2       11.17        9.20      3.75 o 
  -7   8   2        1.63        1.85      0.84 o 
  -6   8   2        0.05        0.10      0.58 o 
  -5   8   2        5.89        5.94      1.06 o 
  -4   8   2        8.38        9.45      1.21 o 
  -3   8   2      211.70      204.86      8.68 o 
  -2   8   2      403.77      394.08     20.19 o 
  -1   8   2       35.21       36.40      1.82 o 
   0   8   2        4.48        5.21      0.90 o 
   1   8   2       73.48       71.90      3.05 o 
   2   8   2       12.87       13.47      1.14 o 
   3   8   2        9.57        6.61      1.11 o 
   4   8   2        0.28       -0.09      0.66 o 
   5   8   2        0.98        2.77      0.96 o 
   6   8   2        4.65        6.26      1.54 o 
  -7   9   2        2.99        2.98      0.99 o 
  -6   9   2        0.11        1.17      0.77 o 
  -5   9   2        6.43        7.09      1.18 o 
  -4   9   2       36.39       35.93      2.01 o 
  -3   9   2       60.48       56.06      4.22 o 
  -2   9   2      134.88      130.00      8.46 o 
  -1   9   2      296.74      296.02     12.89 o 
   0   9   2        0.59        0.08      0.58 o 
   1   9   2       39.38       39.02      3.11 o 
   2   9   2       13.45       16.82      1.56 o 
   3   9   2        8.02        7.71      1.29 o 
   4   9   2        3.65        3.71      0.93 o 
   5   9   2        2.49        1.78      0.83 o 
  -6  10   2        1.96        3.13      1.03 o 
  -5  10   2        0.43        0.42      0.70 o 
  -4  10   2       17.63       20.46      1.85 o 
  -3  10   2       13.92       15.65      1.65 o 
  -2  10   2       66.25       55.99      2.70 o 
  -1  10   2       24.07       26.33      1.84 o 
   0  10   2        7.61        8.73      1.30 o 
   1  10   2        6.59        8.31      1.33 o 
   2  10   2        0.03        1.80      1.12 o 
   3  10   2        2.46        1.71      1.11 o 
   4  10   2        0.11        0.28      0.77 o 
  -4  11   2        0.00       -0.66      0.72 o 
  -3  11   2       19.01       22.05      1.99 o 
  -2  11   2        1.21        0.47      0.80 o 
  -1  11   2        1.83        1.88      0.90 o 
   0  11   2        1.44        2.87      0.98 o 
   1  11   2        8.68       11.38      1.59 o 
   2  11   2        1.10        1.62      1.35 o 
  -4 -11   3        0.10        1.61      1.26 o 
  -3 -11   3        0.06        0.31      0.84 o 
  -2 -11   3        8.49        9.47      1.51 o 
  -1 -11   3        0.04        0.46      0.80 o 
   0 -11   3        4.14        7.81      1.35 o 
   1 -11   3        0.09       -0.22      0.96 o 
   2 -11   3       12.76       14.61      2.39 o 
   3 -11   3        0.07        0.96      1.42 o 
  -5 -10   3        4.63        6.69      1.64 o 
  -4 -10   3        6.95        9.06      1.86 o 
  -3 -10   3       11.72        8.30      3.02 o 
  -2 -10   3        0.89        2.18      0.92 o 
  -1 -10   3       11.32       15.46      1.60 o 
   0 -10   3        3.18        4.00      1.16 o 
   1 -10   3        0.07        1.76      0.78 o 
   2 -10   3        0.14        0.72      0.67 o 
   3 -10   3        0.90        1.09      0.79 o 
   4 -10   3        0.02        0.71      1.33 o 
  -7  -9   3        0.35        0.13      1.46 o 
  -6  -9   3        0.50        2.27      1.16 o 
  -5  -9   3        0.04        1.04      1.52 o 
  -4  -9   3       62.99       60.02      2.56 o 
  -3  -9   3      118.30      112.20      4.11 o 
  -2  -9   3       16.07       16.69      1.52 o 
  -1  -9   3       28.02       34.19      1.90 o 
   0  -9   3       19.71       21.92      1.57 o 
   1  -9   3       25.86       27.65      1.78 o 
   2  -9   3       72.85       67.56      5.14 o 
   3  -9   3       10.60       10.17      1.26 o 
   4  -9   3        3.02        4.09      1.84 o 
   5  -9   3        1.36       -0.13      1.29 o 
  -7  -8   3        4.91        6.51      2.21 o 
  -6  -8   3        1.52        1.33      1.46 o 
  -5  -8   3       37.83       32.72      2.42 o 
  -4  -8   3       14.04       15.22      1.43 o 
  -3  -8   3       92.98       86.53      2.70 o 
  -2  -8   3      104.44       98.48      2.82 o 
  -1  -8   3       74.21       71.48      3.05 o 
   0  -8   3        5.45        4.60      0.87 o 
   1  -8   3        4.76        4.77      0.83 o 
   2  -8   3        0.08        0.27      0.48 o 
   3  -8   3       25.12       22.18      1.44 o 
   4  -8   3       22.24       28.96      1.68 o 
   5  -8   3        0.65        1.29      1.33 o 
  -8  -7   3        0.81        0.54      1.42 o 
  -7  -7   3        4.27        7.76      2.25 o 
  -6  -7   3        0.04       -0.46      1.13 o 
  -5  -7   3        1.11       -0.06      0.75 o 
  -4  -7   3       65.08       58.73      2.41 o 
  -3  -7   3       62.75       51.23      1.97 o 
  -2  -7   3       35.83       37.46      1.68 o 
  -1  -7   3        0.54       -0.33      0.47 o 
   0  -7   3        1.73        0.70      0.51 o 
   1  -7   3       27.85       31.45      1.61 o 
   2  -7   3        0.36        0.70      0.48 o 
   3  -7   3       48.82       63.16      3.27 o 
   4  -7   3        9.23        8.27      1.04 o 
   5  -7   3       19.63       20.17      2.31 o 
  -9  -6   3        1.25        2.96      1.30 o 
  -8  -6   3        0.90        0.75      0.86 o 
  -7  -6   3       10.05       10.70      1.65 o 
  -6  -6   3        5.24        6.92      1.92 o 
  -5  -6   3        2.80        0.95      0.72 o 
  -4  -6   3      199.98      194.52      3.54 o 
  -3  -6   3       74.91       72.17      2.13 o 
  -2  -6   3       15.63       17.41      1.11 o 
  -1  -6   3        2.67        3.27      0.63 o 
   0  -6   3        0.02        0.03      0.49 o 
   1  -6   3      127.85      131.11      7.15 o 
   2  -6   3       71.60       73.61      3.04 o 
   3  -6   3       23.75       23.65      1.61 o 
   4  -6   3      169.65      168.64      3.37 o 
   5  -6   3       17.66       18.51      1.26 o 
   6  -6   3        0.87        1.59      1.29 o 
  -9  -5   3        5.87        5.26      1.44 o 
  -8  -5   3        1.05        0.70      0.87 o 
  -7  -5   3       37.01       32.15      3.32 o 
  -6  -5   3       38.09       39.24      2.26 o 
  -5  -5   3       59.25       60.62      3.11 o 
  -4  -5   3       14.61       15.07      1.07 o 
  -3  -5   3        3.56        3.71      0.65 o 
  -2  -5   3      105.09      101.02      2.19 o 
  -1  -5   3        2.95        7.96      0.97 o 
   0  -5   3      269.52      350.06     14.18 o 
   1  -5   3        8.76        8.52      0.75 o 
   2  -5   3      142.59      139.69      7.30 o 
   3  -5   3        0.77        0.44      0.38 o 
   4  -5   3       92.94       82.60      4.17 o 
   5  -5   3      429.90      438.84      9.26 o 
   6  -5   3        0.04       -0.16      0.58 o 
   7  -5   3       21.63       24.99      2.79 o 
 -10  -4   3        4.43        2.75      2.00 o 
  -9  -4   3        2.38        4.42      1.28 o 
  -8  -4   3        0.18       -0.39      0.63 o 
  -7  -4   3        0.04       -0.06      0.57 o 
  -6  -4   3        0.98        0.99      0.62 o 
  -5  -4   3       12.46       10.04      0.90 o 
  -4  -4   3       54.86       55.41      2.01 o 
  -3  -4   3      419.97      408.18      4.16 o 
  -2  -4   3      226.74      234.56      3.00 o 
  -1  -4   3      678.24      719.93     17.06 o 
   0  -4   3       64.58       75.69      3.94 o 
   1  -4   3     1489.68     1694.27     50.73 o 
   2  -4   3      449.77      485.79      9.06 o 
   3  -4   3       49.95       49.56      2.54 o 
   4  -4   3       27.61       29.19      1.59 o 
   5  -4   3      919.65      962.84     20.34 o 
   6  -4   3        4.53        4.52      1.33 o 
   7  -4   3        1.86        2.41      0.92 o 
 -10  -3   3        0.12        0.50      1.33 o 
  -9  -3   3        0.14        0.59      0.80 o 
  -8  -3   3        0.12        0.38      0.64 o 
  -7  -3   3        0.45        2.07      0.75 o 
  -6  -3   3        5.09        3.88      1.36 o 
  -5  -3   3       72.08       74.89      2.95 o 
  -4  -3   3       24.90       27.60      1.94 o 
  -3  -3   3      689.94      703.93     13.29 o 
  -2  -3   3      257.61      243.39      3.73 o 
  -1  -3   3      780.50      819.41      9.28 o 
   0  -3   3      779.81      905.21     32.06 o 
   1  -3   3       77.44       71.03      1.46 o 
   2  -3   3       12.88       11.28      0.84 o 
   3  -3   3       88.35       80.37      2.18 o 
   4  -3   3      179.80      171.08      3.39 o 
   5  -3   3      295.51      277.12      4.27 o 
   6  -3   3       63.03       64.20      2.73 o 
   7  -3   3        0.73        0.27      0.65 o 
   8  -3   3        5.20        4.71      1.63 o 
 -10  -2   3        1.93        1.25      1.46 o 
  -9  -2   3        3.89        4.80      1.96 o 
  -8  -2   3        0.81        1.54      0.76 o 
  -7  -2   3        0.49        0.36      0.63 o 
  -6  -2   3        0.44        0.28      0.43 o 
  -5  -2   3       13.13       15.02      0.88 o 
  -4  -2   3       25.47       29.03      1.08 o 
  -3  -2   3      548.30      578.28     29.66 o 
  -2  -2   3       65.42       52.75      1.45 o 
  -1  -2   3     1830.69     1918.55      6.57 o 
   0  -2   3     1816.65     2037.06     69.76 o 
   1  -2   3      233.65      268.62     11.26 o 
   2  -2   3       38.06       30.61      1.25 o 
   3  -2   3       83.23       79.45      2.01 o 
   4  -2   3      329.70      351.50      3.89 o 
   5  -2   3      134.97      126.15      3.65 o 
   6  -2   3        4.15        7.14      1.56 o 
   7  -2   3        0.01       -0.19      0.65 o 
   8  -2   3        6.60        9.72      1.58 o 
   9  -2   3       11.91       11.89      2.67 o 
 -10  -1   3       19.83       16.69      3.09 o 
  -9  -1   3        6.65        8.34      2.29 o 
  -8  -1   3       42.46       36.25      3.30 o 
  -7  -1   3       14.79       14.11      1.36 o 
  -6  -1   3        7.16        9.15      0.77 o 
  -5  -1   3       48.55       50.50      2.84 o 
  -4  -1   3      636.49      713.27     34.52 o 
  -3  -1   3      537.74      611.13     49.04 o 
  -2  -1   3     1065.44     1106.72     60.57 o 
  -1  -1   3     7752.60     7262.40    166.86 o 
   0  -1   3      808.61      822.03      7.84 o 
   1  -1   3       68.53       72.39      2.27 o 
   2  -1   3      383.44      338.01      8.07 o 
   3  -1   3       55.04       66.06      2.02 o 
   4  -1   3       56.13       58.85      1.54 o 
   5  -1   3        0.67        0.94      0.73 o 
   6  -1   3        2.75        2.49      0.74 o 
   7  -1   3        9.90        8.48      1.37 o 
   8  -1   3        1.16        1.41      1.06 o 
   9  -1   3        4.03        6.13      2.09 o 
 -10   0   3       15.60       12.81      2.71 o 
  -9   0   3        0.58        1.13      1.25 o 
  -8   0   3        1.39        1.04      1.04 o 
  -7   0   3       16.42       18.82      2.90 o 
  -6   0   3        5.52        7.64      0.71 o 
  -5   0   3       10.37        9.53      0.67 o 
  -4   0   3        3.84        2.84      0.41 o 
  -3   0   3     2548.29     2508.01     15.23 o 
  -2   0   3     3069.96     3206.83    182.63 o 
  -1   0   3      831.45      885.79     59.49 o 
   0   0   3     1974.43     2100.61     15.54 o 
   1   0   3       88.47       71.14      2.13 o 
   2   0   3      512.20      544.00     21.96 o 
   3   0   3     1024.91     1119.38     43.64 o 
   4   0   3       33.43       29.84      1.04 o 
   5   0   3       27.12       26.44      1.59 o 
   6   0   3        9.56        8.32      1.25 o 
   7   0   3      209.11      206.87      5.17 o 
   8   0   3       21.52       17.17      1.96 o 
   9   0   3        0.48        0.59      0.98 o 
 -10   1   3        1.96        2.63      1.59 o 
  -9   1   3        6.56        6.09      2.04 o 
  -8   1   3       62.87       53.94      4.00 o 
  -7   1   3       65.68       54.44      3.63 o 
  -6   1   3        0.06        0.70      0.42 o 
  -5   1   3        5.50        8.37      0.63 o 
  -4   1   3      119.78      120.97      5.87 o 
  -3   1   3      540.47      507.14     34.56 o 
  -2   1   3      119.16      120.06      3.50 o 
  -1   1   3     1141.36     1290.81     15.89 o 
   0   1   3     2823.44     3056.95     32.84 o 
   1   1   3      254.34      270.87      6.62 o 
   2   1   3        1.22        1.36      0.30 o 
   3   1   3       28.38       34.81      1.01 o 
   4   1   3       23.31       20.96      2.11 o 
   5   1   3       35.18       37.78      1.93 o 
   6   1   3        5.88        4.70      1.01 o 
   7   1   3       12.04       10.92      3.78 o 
   8   1   3       15.87        5.80      7.28 o 
   9   1   3        0.19        0.02      0.84 o 
 -10   2   3       13.69       16.85      3.17 o 
  -9   2   3       14.33       17.69      3.00 o 
  -8   2   3      184.43      169.65      6.92 o 
  -7   2   3        0.79        1.35      0.66 o 
  -6   2   3      164.87      163.95      3.66 o 
  -5   2   3       10.37       13.57      0.71 o 
  -4   2   3        3.20        0.92      1.29 o 
  -3   2   3     1422.12     1500.06     25.72 o 
  -2   2   3       90.67      104.94      4.78 o 
  -1   2   3     1487.64     1356.78    186.57 o 
   0   2   3      203.08      201.76      2.37 o 
   1   2   3      636.36      634.49      3.63 o 
   2   2   3       94.82       93.99      1.48 o 
   3   2   3      244.90      242.19      4.62 o 
   4   2   3        8.68        8.79      1.94 o 
   5   2   3        1.17        0.77      0.67 o 
   6   2   3       39.90       18.00     14.50 o 
   7   2   3       32.64       26.97      4.13 o 
   8   2   3        2.84        3.88      2.25 o 
   9   2   3        6.99        9.19      2.34 o 
 -10   3   3        1.61        0.04      1.25 o 
  -9   3   3        7.39        8.18      2.34 o 
  -8   3   3        9.20       11.60      2.38 o 
  -7   3   3       11.86        9.09      1.23 o 
  -6   3   3        8.29        8.53      1.12 o 
  -5   3   3       84.36       65.71     18.71 o 
  -4   3   3       78.06       81.86      2.59 o 
  -3   3   3       56.00       64.59      4.84 o 
  -2   3   3       55.23       42.28      2.27 o 
  -1   3   3      112.15      130.59      3.34 o 
   0   3   3      909.51      790.57    127.84 o 
   1   3   3      199.50      231.81      8.72 o 
   2   3   3      180.81      201.05      7.28 o 
   3   3   3       27.33       19.57      5.71 o 
   4   3   3       95.01       79.31     15.87 o 
   5   3   3      153.42      146.71      5.69 o 
   6   3   3        2.81        3.28      0.94 o 
   7   3   3       19.34       23.01      2.20 o 
   8   3   3       14.78       20.58      2.84 o 
 -10   4   3        2.80        6.22      2.21 o 
  -9   4   3        2.16        3.92      1.75 o 
  -8   4   3        1.40        3.42      1.46 o 
  -7   4   3       23.53       23.41      1.77 o 
  -6   4   3       28.36       26.22      3.59 o 
  -5   4   3       49.07       43.32      2.13 o 
  -4   4   3        2.06        3.90      0.78 o 
  -3   4   3      210.92      199.89      3.23 o 
  -2   4   3      680.12      695.35     16.48 o 
  -1   4   3      430.60      494.21     12.27 o 
   0   4   3        0.54        0.88      0.31 o 
   1   4   3       60.05       54.80      2.06 o 
   2   4   3       11.57        9.59      0.69 o 
   3   4   3      395.19      373.26      3.59 o 
   4   4   3       63.74       68.66      2.24 o 
   5   4   3        2.60        2.73      1.00 o 
   6   4   3       12.41        9.38      1.47 o 
   7   4   3        1.54        2.12      0.99 o 
   8   4   3        4.13        4.38      1.29 o 
 -10   5   3       11.74       15.27      3.21 o 
  -9   5   3        8.69        9.68      2.63 o 
  -8   5   3        1.23        1.42      0.84 o 
  -7   5   3        2.03        0.96      0.65 o 
  -6   5   3        1.55        1.47      0.72 o 
  -5   5   3        4.97        5.84      1.05 o 
  -4   5   3      179.88      188.66      8.06 o 
  -3   5   3       64.93       62.75      1.93 o 
  -2   5   3      353.12      348.48     14.36 o 
  -1   5   3       18.74       29.30      1.76 o 
   0   5   3       12.59       18.95      0.90 o 
   1   5   3      337.99      391.96      8.00 o 
   2   5   3       31.01       30.65      1.37 o 
   3   5   3       34.81       30.66      2.31 o 
   4   5   3      187.73      190.47      5.20 o 
   5   5   3        5.21        7.66      1.38 o 
   6   5   3       34.60       36.41      2.51 o 
   7   5   3        1.66        1.34      0.96 o 
   8   5   3        6.98        7.81      1.78 o 
  -9   6   3        6.88        9.80      2.63 o 
  -8   6   3       22.32       18.94      2.04 o 
  -7   6   3        8.47        6.20      2.96 o 
  -6   6   3        3.91        5.26      1.12 o 
  -5   6   3       11.40        8.17      1.06 o 
  -4   6   3       24.22       22.47      1.38 o 
  -3   6   3      107.91       99.80      2.60 o 
  -2   6   3        2.97        3.20      0.61 o 
  -1   6   3       48.56       51.97      1.51 o 
   0   6   3      200.19      179.36      7.70 o 
   1   6   3      185.77      196.14      7.01 o 
   2   6   3        3.10        4.29      0.63 o 
   3   6   3        3.17        5.06      0.89 o 
   4   6   3      107.41      110.15      3.14 o 
   5   6   3      103.62       99.99      3.18 o 
   6   6   3       13.48       14.07      1.95 o 
   7   6   3        4.00        7.44      1.56 o 
  -9   7   3        0.16       -1.75      1.17 o 
  -8   7   3        9.53        3.61      4.34 o 
  -7   7   3       52.67       52.08      2.41 o 
  -6   7   3        5.72        3.94      0.91 o 
  -5   7   3        0.78        0.73      0.64 o 
  -4   7   3        3.23        2.67      0.77 o 
  -3   7   3       90.93       87.85      2.66 o 
  -2   7   3      239.84      240.53      9.51 o 
  -1   7   3      134.84      140.16      4.97 o 
   0   7   3      316.69      304.04      9.99 o 
   1   7   3        3.95        5.43      0.76 o 
   2   7   3       32.05       29.95      1.38 o 
   3   7   3       32.19       32.92      1.82 o 
   4   7   3        1.15        1.02      0.72 o 
   5   7   3       11.46       10.06      1.39 o 
   6   7   3        0.77        1.24      1.00 o 
  -8   8   3        0.99        0.34      0.84 o 
  -7   8   3        0.11        0.78      0.72 o 
  -6   8   3        1.47        1.25      0.72 o 
  -5   8   3       46.54       46.70      2.23 o 
  -4   8   3       24.48       22.94      1.60 o 
  -3   8   3      393.07      380.54     20.49 o 
  -2   8   3       40.01       40.78      2.05 o 
  -1   8   3        0.03        0.47      0.58 o 
   0   8   3       80.22       75.76      2.64 o 
   1   8   3        0.38        0.36      0.42 o 
   2   8   3       94.64       82.22      2.33 o 
   3   8   3       14.76       13.30      1.44 o 
   4   8   3        0.00        0.58      0.71 o 
   5   8   3       11.88       11.38      1.48 o 
   6   8   3        1.39        1.56      1.08 o 
  -7   9   3        0.27        0.29      0.76 o 
  -6   9   3        2.84        2.87      0.94 o 
  -5   9   3       18.84       18.99      1.77 o 
  -4   9   3       27.40       24.81      1.75 o 
  -3   9   3        8.42        8.72      1.22 o 
  -2   9   3       21.36       20.60      1.69 o 
  -1   9   3        2.60        3.03      0.83 o 
   0   9   3        0.02        0.21      0.64 o 
   1   9   3        2.78        3.62      0.97 o 
   2   9   3        1.51        2.14      0.84 o 
   3   9   3       11.28       14.32      1.64 o 
   4   9   3        3.76        3.21      0.99 o 
   5   9   3        2.07        4.56      1.13 o 
  -6  10   3        1.62        3.04      1.07 o 
  -5  10   3       12.36       13.80      1.69 o 
  -4  10   3        3.23        3.57      1.15 o 
  -3  10   3        0.09        0.08      0.65 o 
  -2  10   3        4.20        4.81      1.03 o 
  -1  10   3        5.64        6.72      1.22 o 
   0  10   3       23.79       28.16      1.95 o 
   1  10   3        4.82        6.33      1.18 o 
   2  10   3        0.23        0.98      0.99 o 
   3  10   3        2.08        2.79      0.93 o 
   4  10   3        0.12        0.22      0.81 o 
  -4  11   3        2.77        3.08      1.29 o 
  -3  11   3        1.94        2.06      0.90 o 
  -2  11   3        5.47        6.98      1.31 o 
  -1  11   3        8.97       10.71      1.56 o 
   0  11   3        0.01        0.38      0.80 o 
   1  11   3        0.99        0.89      1.18 o 
   2  11   3        6.07        4.76      1.56 o 
  -3 -11   4        1.20        2.04      1.07 o 
  -2 -11   4        4.01        6.27      1.36 o 
  -1 -11   4        0.29        0.30      0.86 o 
   0 -11   4        2.56        4.80      2.00 o 
   1 -11   4        0.06        1.21      1.50 o 
   2 -11   4        0.18        0.96      1.71 o 
  -5 -10   4       15.73       17.38      2.28 o 
  -4 -10   4        6.14        6.85      1.31 o 
  -3 -10   4        5.08        7.52      1.30 o 
  -2 -10   4       12.46       13.05      1.56 o 
  -1 -10   4        5.17        5.15      1.13 o 
   0 -10   4        8.21        8.45      1.28 o 
   1 -10   4       11.96        9.93      2.46 o 
   2 -10   4        1.18        0.75      1.46 o 
   3 -10   4       18.18       17.14      3.21 o 
   4 -10   4        0.02        1.71      1.84 o 
  -7  -9   4        0.83        1.88      1.71 o 
  -6  -9   4       12.51       11.39      2.84 o 
  -5  -9   4       16.31       14.69      2.02 o 
  -4  -9   4        6.67        7.84      1.29 o 
  -3  -9   4        9.82       10.84      1.34 o 
  -2  -9   4       16.92       13.86      1.43 o 
  -1  -9   4       13.40       13.02      1.38 o 
   0  -9   4       73.29       65.54      4.04 o 
   1  -9   4        5.91        5.36      0.98 o 
   2  -9   4        1.98       -0.17      1.00 o 
   3  -9   4        5.22        2.71      1.59 o 
   4  -9   4        4.93        6.51      2.21 o 
   5  -9   4        1.91        1.92      1.67 o 
  -8  -8   4        2.82        5.26      2.21 o 
  -7  -8   4        4.17        4.80      1.96 o 
  -6  -8   4        0.36       -0.08      1.25 o 
  -5  -8   4        0.08       -0.67      0.74 o 
  -4  -8   4        0.60        0.01      0.63 o 
  -3  -8   4        8.71        8.76      1.15 o 
  -2  -8   4       17.41       17.93      1.43 o 
  -1  -8   4       99.15      102.31      3.01 o 
   0  -8   4        6.67        8.45      1.05 o 
   1  -8   4        0.30       -0.12      0.48 o 
   2  -8   4        6.90        4.95      1.03 o 
   3  -8   4        0.84       -0.29      1.04 o 
   4  -8   4       13.82       12.22      2.50 o 
   5  -8   4       22.09       28.95      3.46 o 
   6  -8   4        0.34        1.71      1.63 o 
  -8  -7   4        0.02        1.88      1.63 o 
  -7  -7   4        0.33        1.04      1.38 o 
  -6  -7   4       17.91       16.77      2.71 o 
  -5  -7   4        9.15        9.73      1.16 o 
  -4  -7   4        5.55        4.95      0.90 o 
  -3  -7   4        3.12        4.89      0.86 o 
  -2  -7   4        2.55        2.61      0.70 o 
  -1  -7   4       30.93       27.16      1.45 o 
   0  -7   4       18.88       17.55      1.21 o 
   1  -7   4       22.54       25.56      1.38 o 
   2  -7   4        1.83        3.63      0.73 o 
   3  -7   4       76.33       71.04      4.42 o 
   4  -7   4        1.28        1.38      1.21 o 
   5  -7   4        1.28        1.88      1.33 o 
  -9  -6   4        6.35        7.72      2.46 o 
  -8  -6   4        6.94        6.47      2.17 o 
  -7  -6   4       16.13       16.64      2.79 o 
  -6  -6   4       32.25       27.20      2.92 o 
  -5  -6   4       42.77       39.12      2.08 o 
  -4  -6   4        3.31        5.56      0.86 o 
  -3  -6   4        3.55        4.00      1.03 o 
  -2  -6   4       30.67       26.95      1.36 o 
  -1  -6   4        0.28        0.45      0.47 o 
   0  -6   4        0.50        1.29      0.50 o 
   1  -6   4      166.13      187.79      9.88 o 
   2  -6   4        0.51        1.16      0.50 o 
   3  -6   4       90.55       91.17      2.63 o 
   4  -6   4       61.57       58.32      3.84 o 
   5  -6   4        6.07        8.89      2.04 o 
   6  -6   4        2.41        3.34      1.42 o 
   7  -6   4       42.13       49.14      4.13 o 
  -9  -5   4        1.30        1.31      0.95 o 
  -8  -5   4        1.37        1.13      1.29 o 
  -7  -5   4       29.80       21.98      2.63 o 
  -6  -5   4        4.79        5.46      1.63 o 
  -5  -5   4       43.30       40.05      3.19 o 
  -4  -5   4        2.32        2.15      0.59 o 
  -3  -5   4      127.51      129.61      3.17 o 
  -2  -5   4       20.11       18.42      1.04 o 
  -1  -5   4        0.01        0.19      0.36 o 
   0  -5   4      158.65      196.99      7.02 o 
   1  -5   4       11.70       10.13      0.80 o 
   2  -5   4       10.20       12.44      0.89 o 
   3  -5   4        0.19        0.13      0.41 o 
   4  -5   4       23.51       23.57      2.54 o 
   5  -5   4       45.27       48.56      3.46 o 
   6  -5   4       14.80       16.14      2.54 o 
   7  -5   4        0.17       -0.13      0.92 o 
 -10  -4   4        2.07        1.63      1.84 o 
  -9  -4   4        0.02       -0.28      0.74 o 
  -8  -4   4       22.80       26.69      2.82 o 
  -7  -4   4        0.68        1.10      0.73 o 
  -6  -4   4        0.06       -0.42      0.71 o 
  -5  -4   4        2.48        7.00      3.11 o 
  -4  -4   4        2.37        2.06      0.62 o 
  -3  -4   4      383.93      369.20      4.87 o 
  -2  -4   4      172.27      163.54      2.52 o 
  -1  -4   4      666.81      671.32      9.33 o 
   0  -4   4       71.34       76.68      3.63 o 
   1  -4   4       87.82       86.95      1.92 o 
   2  -4   4      132.70      134.79      4.77 o 
   3  -4   4        0.34        0.40      0.44 o 
   4  -4   4      116.27      103.04      2.94 o 
   5  -4   4      192.54      196.62      4.54 o 
   6  -4   4       41.61       37.08      3.30 o 
   7  -4   4        1.03        1.29      1.13 o 
   8  -4   4        8.96       10.85      2.50 o 
 -10  -3   4        4.41        6.34      2.25 o 
  -9  -3   4        0.59        1.00      1.21 o 
  -8  -3   4        0.50        0.53      0.63 o 
  -7  -3   4       10.19        8.77      1.25 o 
  -6  -3   4        7.28        6.31      0.89 o 
  -5  -3   4       67.46       72.61      8.13 o 
  -4  -3   4     1124.00     1169.20     49.93 o 
  -3  -3   4     1172.00     1195.21     11.39 o 
  -2  -3   4      219.29      214.99      2.58 o 
  -1  -3   4     1960.66     2019.84      7.39 o 
   0  -3   4     1422.78     1597.35     49.62 o 
   1  -3   4      168.78      177.05      4.43 o 
   2  -3   4      315.64      349.15      4.15 o 
   3  -3   4       94.00       84.45      2.96 o 
   4  -3   4        0.11        0.86      0.42 o 
   5  -3   4        0.13        0.35      0.56 o 
   6  -3   4        0.79        1.21      0.96 o 
   7  -3   4       21.38       25.90      2.92 o 
   8  -3   4        4.15        4.34      1.75 o 
 -10  -2   4        2.66        3.46      1.79 o 
  -9  -2   4       24.27       25.70      3.05 o 
  -8  -2   4        7.02        6.01      1.79 o 
  -7  -2   4        0.65        0.70      0.59 o 
  -6  -2   4        5.57        6.51      0.73 o 
  -5  -2   4       62.30       74.22      4.71 o 
  -4  -2   4      782.92      873.13     64.39 o 
  -3  -2   4        7.00        5.76      2.71 o 
  -2  -2   4      189.89      187.64      3.84 o 
  -1  -2   4      738.92      753.88      3.75 o 
   0  -2   4      187.13      194.76      3.90 o 
   1  -2   4       61.55       75.98      4.86 o 
   2  -2   4      789.18      804.31      5.81 o 
   3  -2   4      402.30      412.18      4.66 o 
   4  -2   4        1.74        4.16      0.61 o 
   5  -2   4        0.57        0.97      0.67 o 
   6  -2   4       97.61      102.84      3.44 o 
   7  -2   4        2.85        0.75      1.00 o 
   8  -2   4        9.09        9.30      2.25 o 
 -10  -1   4        0.55        0.25      1.21 o 
  -9  -1   4       37.63       37.04      3.55 o 
  -8  -1   4       12.81       12.89      2.34 o 
  -7  -1   4       24.59       25.40      2.42 o 
  -6  -1   4       26.68       25.78      1.17 o 
  -5  -1   4       40.36       39.70      1.67 o 
  -4  -1   4      192.84      195.75     15.18 o 
  -3  -1   4      388.19      397.38      4.33 o 
  -2  -1   4       64.96       72.54      4.30 o 
  -1  -1   4      377.63      361.39     15.31 o 
   0  -1   4       19.75       17.48      1.42 o 
   1  -1   4     3866.74     4005.92     67.85 o 
   2  -1   4       68.82       98.53     14.02 o 
   3  -1   4        9.18        6.01      0.61 o 
   4  -1   4        9.99        9.73      0.82 o 
   5  -1   4        0.09       -0.11      0.73 o 
   6  -1   4       12.06       11.49      1.43 o 
   7  -1   4        1.34        1.46      1.17 o 
   8  -1   4        8.70        6.34      1.92 o 
 -10   0   4        7.12        7.59      2.38 o 
  -9   0   4       49.04       42.97      3.88 o 
  -8   0   4       88.76       77.67      4.59 o 
  -7   0   4        0.01        0.00      0.83 o 
  -6   0   4      231.57      245.40     15.16 o 
  -5   0   4       14.89       14.96      1.13 o 
  -4   0   4       18.39       15.75      1.75 o 
  -3   0   4      519.51      564.70     35.48 o 
  -2   0   4      838.54      890.88     51.54 o 
  -1   0   4      151.21      167.94      3.96 o 
   0   0   4      534.34      525.06     10.71 o 
   1   0   4      140.50      173.62      4.20 o 
   2   0   4      527.88      599.50     28.14 o 
   3   0   4      216.42      236.47     12.51 o 
   4   0   4       17.47       18.36      1.27 o 
   5   0   4       49.79       44.96      2.69 o 
   6   0   4       17.13       13.97      1.56 o 
   7   0   4        9.35       11.32      1.59 o 
   8   0   4        0.28        0.29      1.13 o 
 -10   1   4        6.94        7.13      2.34 o 
  -9   1   4        6.07        5.84      2.09 o 
  -8   1   4       14.88       12.43      2.38 o 
  -7   1   4        1.44        2.12      0.77 o 
  -6   1   4      125.78      124.20     13.24 o 
  -5   1   4      101.50      111.68      6.88 o 
  -4   1   4      478.90      505.33      7.93 o 
  -3   1   4      766.80      801.78     38.48 o 
  -2   1   4       21.70       17.26      0.91 o 
  -1   1   4      344.85      319.82      5.05 o 
   0   1   4        2.43        1.21      0.45 o 
   1   1   4      787.64      795.29     16.27 o 
   2   1   4        0.74       -0.12      0.23 o 
   3   1   4      150.68      141.82      4.26 o 
   4   1   4       96.77       88.58      2.75 o 
   5   1   4        1.44        2.06      0.68 o 
   6   1   4        7.84        9.64      1.39 o 
   7   1   4       11.67       15.44      1.80 o 
   8   1   4        1.34        2.17      1.33 o 
 -10   2   4        0.05        0.63      1.38 o 
  -9   2   4        1.61        1.75      1.50 o 
  -8   2   4       16.80       16.94      2.63 o 
  -7   2   4        8.34       10.65      1.27 o 
  -6   2   4       70.52       73.77      2.60 o 
  -5   2   4       22.40       10.75      4.40 o 
  -4   2   4      491.89      509.04     14.41 o 
  -3   2   4      148.46      134.18      2.81 o 
  -2   2   4     2606.44     2791.80     25.81 o 
  -1   2   4        0.95        0.45      0.20 o 
   0   2   4       13.30       13.24      0.67 o 
   1   2   4     1131.85     1263.31     14.64 o 
   2   2   4      170.51      167.51      2.84 o 
   3   2   4        0.81        0.61      0.33 o 
   4   2   4        2.07        1.97      0.68 o 
   5   2   4        2.80        4.39      1.08 o 
   6   2   4        7.52        7.80      1.31 o 
   7   2   4        1.72        2.87      1.06 o 
   8   2   4        3.27        2.10      1.29 o 
 -10   3   4        3.95        5.80      2.04 o 
  -9   3   4        1.17        4.09      1.88 o 
  -8   3   4        1.59        1.38      1.29 o 
  -7   3   4        6.77        9.39      1.28 o 
  -6   3   4       21.18       22.29      2.29 o 
  -5   3   4       13.32       12.99      1.28 o 
  -4   3   4        0.88        0.44      0.39 o 
  -3   3   4       95.53      112.77      3.30 o 
  -2   3   4      205.59      205.35      9.32 o 
  -1   3   4     2951.14     2639.24    412.44 o 
   0   3   4       97.26      116.93      1.79 o 
   1   3   4       92.62       87.95      1.63 o 
   2   3   4      284.57      276.40      3.62 o 
   3   3   4       30.15       27.69      1.32 o 
   4   3   4      216.65      203.78      5.24 o 
   5   3   4      359.66      366.53      6.56 o 
   6   3   4        3.69        7.06      1.34 o 
   7   3   4        0.99        1.60      0.90 o 
   8   3   4        4.44        3.91      5.26 o 
 -10   4   4        1.18        0.92      1.42 o 
  -9   4   4        1.81        2.46      1.59 o 
  -8   4   4        0.01        0.29      0.65 o 
  -7   4   4        0.38        0.42      0.65 o 
  -6   4   4       45.76       43.41      5.74 o 
  -5   4   4        1.62        1.20      0.59 o 
  -4   4   4       32.67       36.46      1.83 o 
  -3   4   4       15.28       11.80      0.91 o 
  -2   4   4      138.28      129.33      4.65 o 
  -1   4   4       39.02       60.96      2.31 o 
   0   4   4      779.95      683.24     54.32 o 
   1   4   4      146.28      140.26      6.53 o 
   2   4   4      176.64       96.28     55.63 o 
   3   4   4      543.87      145.97    170.47 o 
   4   4   4     1285.85     1340.88     17.85 o 
   5   4   4      123.85      117.59      5.71 o 
   6   4   4       37.41       33.63      5.46 o 
   7   4   4        0.13        0.50      0.87 o 
   8   4   4        3.27        3.58      1.28 o 
 -10   5   4        0.08        0.29      1.21 o 
  -9   5   4        1.26        2.71      1.63 o 
  -8   5   4        0.28        1.17      0.85 o 
  -7   5   4        1.77        1.36      1.27 o 
  -6   5   4       88.34       73.07      3.01 o 
  -5   5   4        3.16        3.63      0.91 o 
  -4   5   4      155.95      150.09      5.37 o 
  -3   5   4       24.94       24.37      1.28 o 
  -2   5   4       76.29       76.80      2.05 o 
  -1   5   4        1.87        2.74      0.47 o 
   0   5   4       29.28       29.52      1.12 o 
   1   5   4      189.15      195.96      4.24 o 
   2   5   4        1.60        1.75      0.46 o 
   3   5   4      216.34      193.55      4.07 o 
   4   5   4       54.76       64.01      2.64 o 
   5   5   4        0.00        0.96      0.81 o 
   6   5   4       48.25       49.47      3.00 o 
   7   5   4        3.02        2.51      1.14 o 
  -9   6   4        0.98        0.83      1.42 o 
  -8   6   4       18.00       14.77      3.92 o 
  -7   6   4       11.65       12.72      1.71 o 
  -6   6   4        7.36        5.88      1.71 o 
  -5   6   4       25.63       25.95      2.29 o 
  -4   6   4        1.97        3.45      0.76 o 
  -3   6   4       22.43       23.36      1.38 o 
  -2   6   4      228.01      210.58      9.54 o 
  -1   6   4        9.91       10.16      0.83 o 
   0   6   4        8.02        5.26      0.66 o 
   1   6   4      323.20      305.81     25.24 o 
   2   6   4       25.04       23.76      1.20 o 
   3   6   4        5.36        4.27      0.86 o 
   4   6   4       19.68       20.59      1.58 o 
   5   6   4       17.54       24.09      1.81 o 
   6   6   4        1.63        3.41      1.16 o 
   7   6   4        0.00       -0.38      0.90 o 
  -9   7   4        3.97        2.71      1.92 o 
  -8   7   4        0.14        0.70      0.91 o 
  -7   7   4       10.82        9.97      1.31 o 
  -6   7   4        2.91        2.94      0.90 o 
  -5   7   4        0.39        0.45      0.61 o 
  -4   7   4      551.09      553.89     14.01 o 
  -3   7   4      580.97      595.83     24.69 o 
  -2   7   4      574.96      559.65     30.62 o 
  -1   7   4        0.34        0.28      0.40 o 
   0   7   4       68.81       61.09      1.84 o 
   1   7   4       85.35       66.80     11.94 o 
   2   7   4       12.23       10.42      1.23 o 
   3   7   4       20.52       19.09      1.59 o 
   4   7   4        0.55        0.71      0.70 o 
   5   7   4        8.50        6.33      1.19 o 
   6   7   4        0.88        2.31      1.09 o 
  -8   8   4        2.48        1.88      0.87 o 
  -7   8   4        2.58        4.09      1.02 o 
  -6   8   4        0.57        0.21      0.62 o 
  -5   8   4        6.68        6.16      1.09 o 
  -4   8   4       15.26       16.44      1.58 o 
  -3   8   4      139.46      124.65      3.49 o 
  -2   8   4       37.64       34.67      1.88 o 
  -1   8   4       28.03       28.75      1.87 o 
   0   8   4       32.51       27.14      1.43 o 
   1   8   4        4.61        1.03      0.51 o 
   2   8   4       18.07       18.53      1.62 o 
   3   8   4       47.18       51.25      3.38 o 
   4   8   4       14.85       12.70      1.56 o 
   5   8   4        0.59        2.03      0.85 o 
  -7   9   4        0.05        0.37      0.71 o 
  -6   9   4        7.31       10.25      1.45 o 
  -5   9   4       22.92       23.43      1.92 o 
  -4   9   4        6.41        6.10      1.15 o 
  -3   9   4       11.54       14.77      1.56 o 
  -2   9   4        9.01        8.82      1.31 o 
  -1   9   4        0.46        0.89      0.64 o 
   0   9   4       27.25       25.98      1.73 o 
   1   9   4        1.36        0.06      0.87 o 
   2   9   4       14.92       18.73      1.75 o 
   3   9   4        6.24       10.52      1.48 o 
   4   9   4        0.38        1.06      0.81 o 
  -6  10   4        5.34        5.79      1.30 o 
  -5  10   4        1.43        1.60      0.88 o 
  -4  10   4       35.60       34.62      2.16 o 
  -3  10   4        0.08        0.05      0.70 o 
  -2  10   4       17.92       17.81      1.77 o 
  -1  10   4       11.73       11.70      1.52 o 
   0  10   4        3.24        3.60      1.03 o 
   1  10   4       76.73       69.81      3.67 o 
   2  10   4        7.54        7.71      1.31 o 
   3  10   4        8.18       11.29      1.56 o 
  -4  11   4        2.70        2.95      1.15 o 
  -3  11   4        0.02       -0.33      0.81 o 
  -2  11   4       11.31       13.08      1.68 o 
  -1  11   4        3.32        5.18      1.22 o 
   0  11   4        5.21        5.91      1.26 o 
   1  11   4        1.46        2.21      1.25 o 
  -3 -11   5        2.43        1.00      1.88 o 
  -2 -11   5        1.35        0.83      1.67 o 
  -1 -11   5        0.15       -0.08      1.42 o 
   0 -11   5        0.38        2.29      1.79 o 
   1 -11   5        0.25        0.25      1.42 o 
  -5 -10   5       21.96       23.24      2.51 o 
  -4 -10   5        8.87        5.62      1.74 o 
  -3 -10   5        0.63        1.52      0.87 o 
  -2 -10   5        1.90        2.84      1.84 o 
  -1 -10   5        8.37        6.92      2.29 o 
   0 -10   5        0.31        1.54      1.46 o 
   1 -10   5        6.30        3.21      1.79 o 
   2 -10   5        0.50        3.71      2.04 o 
   3 -10   5        3.05        3.05      2.00 o 
  -6  -9   5        0.50       -0.17      1.42 o 
  -5  -9   5       35.79       37.52      2.65 o 
  -4  -9   5        3.50        4.02      0.98 o 
  -3  -9   5        1.37        2.02      0.83 o 
  -2  -9   5        0.12        0.33      0.72 o 
  -1  -9   5        5.46        4.67      1.88 o 
   0  -9   5        2.28        0.96      1.17 o 
   1  -9   5        6.21        5.80      2.00 o 
   2  -9   5       14.28       17.90      3.09 o 
   3  -9   5        2.24        3.42      1.96 o 
   4  -9   5        8.26       13.47      2.92 o 
  -7  -8   5        1.92        1.42      1.54 o 
  -6  -8   5        0.00        0.67      1.33 o 
  -5  -8   5       27.21       25.24      1.87 o 
  -4  -8   5       25.73       26.69      2.40 o 
  -3  -8   5        0.10        0.00      0.61 o 
  -2  -8   5       12.92       11.42      1.23 o 
  -1  -8   5       35.69       32.61      1.67 o 
   0  -8   5        0.09       -0.42      1.13 o 
   1  -8   5       12.18        9.05      2.25 o 
   2  -8   5       10.78        8.76      2.25 o 
   3  -8   5        0.40        0.88      1.33 o 
   4  -8   5       14.91       18.81      3.00 o 
   5  -8   5        0.00       -0.29      1.21 o 
  -8  -7   5        0.83        1.29      1.42 o 
  -7  -7   5        1.48       -0.04      1.21 o 
  -6  -7   5        2.82        3.30      1.67 o 
  -5  -7   5        0.78        1.26      0.82 o 
  -4  -7   5       16.25       16.61      1.78 o 
  -3  -7   5        9.31       10.61      1.12 o 
  -2  -7   5       11.99        9.92      1.07 o 
  -1  -7   5       47.78       51.23      1.90 o 
   0  -7   5        2.06        3.76      0.75 o 
   1  -7   5        0.57        1.21      1.17 o 
   2  -7   5       94.78       95.90      5.13 o 
   3  -7   5       25.25       26.70      2.96 o 
   4  -7   5       38.76       35.67      3.46 o 
   5  -7   5        0.47        1.84      1.46 o 
  -9  -6   5        0.71        0.25      1.50 o 
  -8  -6   5        5.91        4.17      1.84 o 
  -7  -6   5        6.00        3.92      1.59 o 
  -6  -6   5        2.47        4.71      1.63 o 
  -5  -6   5        8.89       11.34      1.40 o 
  -4  -6   5        3.15        2.40      0.67 o 
  -3  -6   5       34.29       35.24      1.63 o 
  -2  -6   5       25.16       34.64      1.49 o 
  -1  -6   5       29.39       26.94      1.32 o 
   0  -6   5        2.76        1.73      0.58 o 
   1  -6   5        4.67        4.42      1.50 o 
   2  -6   5        0.94        1.84      1.25 o 
   3  -6   5       81.86       79.97      4.51 o 
   4  -6   5       66.03       66.87      4.30 o 
   5  -6   5        0.99        2.00      1.38 o 
   6  -6   5        3.12        2.71      1.38 o 
   7  -6   5        4.97        2.75      1.79 o 
  -9  -5   5        1.88        2.04      1.50 o 
  -8  -5   5        7.48        7.51      2.21 o 
  -7  -5   5        0.90        1.13      1.08 o 
  -6  -5   5       22.78       19.56      2.34 o 
  -5  -5   5       22.51       20.21      1.56 o 
  -4  -5   5        0.00        0.72      0.57 o 
  -3  -5   5      208.36      200.27      3.24 o 
  -2  -5   5        9.14        9.79      0.85 o 
  -1  -5   5      179.42      199.61      3.14 o 
   0  -5   5      290.73      313.59     18.74 o 
   1  -5   5        0.49        0.97      0.40 o 
   2  -5   5      104.96       97.90      4.55 o 
   3  -5   5      535.51      534.32     10.60 o 
   4  -5   5       12.63       16.27      2.34 o 
   6  -5   5        1.33        1.79      1.21 o 
   7  -5   5        2.68        0.58      1.21 o 
 -10  -4   5        1.30        0.96      1.63 o 
  -9  -4   5        0.30        1.33      1.29 o 
  -8  -4   5        6.81        5.46      1.75 o 
  -7  -4   5        0.16       -0.58      0.88 o 
  -6  -4   5       25.83       30.49      1.80 o 
  -5  -4   5       85.24       83.19      7.03 o 
  -4  -4   5       51.16       47.66      2.01 o 
  -3  -4   5       12.34        9.80      1.04 o 
  -2  -4   5      261.44      281.21      3.25 o 
  -1  -4   5      336.15      333.61      3.27 o 
   0  -4   5       75.20       81.22      2.46 o 
   1  -4   5      436.98      484.18     13.90 o 
   2  -4   5       11.55        9.93      1.67 o 
   3  -4   5       56.09       53.81      3.34 o 
   4  -4   5      582.47      583.00     10.55 o 
   5  -4   5       49.97       48.97      3.71 o 
   6  -4   5        0.04        0.33      0.92 o 
   7  -4   5        6.12        5.30      1.79 o 
 -10  -3   5        8.53       11.10      2.71 o 
  -9  -3   5        0.09       -0.13      1.04 o 
  -8  -3   5        1.86        3.38      1.54 o 
  -7  -3   5        8.38        9.39      1.92 o 
  -6  -3   5       43.02       40.51      1.96 o 
  -5  -3   5        0.02        0.04      0.49 o 
  -4  -3   5       11.05        8.53      2.42 o 
  -3  -3   5      685.44      697.22     13.70 o 
  -2  -3   5      479.83      509.51     14.83 o 
  -1  -3   5       47.78       48.88      1.54 o 
   0  -3   5      380.14      378.85      4.97 o 
   1  -3   5       13.52       12.79      0.60 o 
   2  -3   5      106.04      106.54      4.13 o 
   3  -3   5       32.38       34.00      2.50 o 
   4  -3   5        1.73        2.25      0.80 o 
   5  -3   5        1.51        2.00      1.08 o 
   6  -3   5        1.55        1.84      1.25 o 
   7  -3   5        3.93        8.59      2.13 o 
   8  -3   5        1.90        3.46      1.75 o 
 -10  -2   5        7.17        6.88      2.38 o 
  -9  -2   5        7.01        7.68      2.13 o 
  -8  -2   5       10.58       11.76      2.29 o 
  -7  -2   5        0.29        1.71      0.96 o 
  -6  -2   5       50.94       52.38      5.55 o 
  -5  -2   5       94.56       88.31      4.48 o 
  -4  -2   5        0.57        0.11      0.29 o 
  -3  -2   5      829.20      838.81     42.90 o 
  -2  -2   5       18.92       20.54      1.00 o 
  -1  -2   5        0.04       -0.04      0.23 o 
   0  -2   5       90.95       73.96      3.17 o 
   1  -2   5       99.98      114.24      1.26 o 
   2  -2   5      463.27      480.14     10.05 o 
   3  -2   5      176.48      163.51      6.52 o 
   4  -2   5        0.45        0.48      0.53 o 
   5  -2   5       16.56       16.56      2.38 o 
   6  -2   5       10.81       12.93      2.38 o 
   7  -2   5        1.66        0.29      1.04 o 
   8  -2   5        4.02        5.09      1.92 o 
 -10  -1   5        1.02        1.67      1.54 o 
  -9  -1   5       20.70       18.52      2.92 o 
  -8  -1   5        3.79        5.01      1.67 o 
  -7  -1   5       51.25       48.85      2.17 o 
  -6  -1   5       67.71       60.03      5.07 o 
  -5  -1   5      597.97      627.25     40.46 o 
  -4  -1   5      263.62      226.74     50.66 o 
  -3  -1   5      217.32      223.84     12.51 o 
  -2  -1   5      353.07      342.19     15.54 o 
  -1  -1   5      385.86      459.86      7.38 o 
   0  -1   5        8.13        9.14      1.25 o 
   1  -1   5      386.31      412.77     16.85 o 
   2  -1   5        7.51        5.07      0.52 o 
   3  -1   5       45.88       45.19      1.97 o 
   4  -1   5       51.44       55.98      3.55 o 
   5  -1   5      152.19      110.17      5.30 o 
   6  -1   5       81.06       68.83      4.51 o 
   7  -1   5        1.15        1.17      1.08 o 
   8  -1   5        2.54        4.05      1.75 o 
 -10   0   5        6.17        5.46      2.13 o 
  -9   0   5        7.42        7.84      2.17 o 
  -8   0   5       22.56       19.56      2.67 o 
  -7   0   5       72.91       71.09      4.05 o 
  -6   0   5       27.54       25.11      3.05 o 
  -5   0   5       56.10       55.76      3.88 o 
  -4   0   5      619.95      645.25     45.57 o 
  -3   0   5        0.62        0.82      0.40 o 
  -2   0   5      778.54      784.76     33.14 o 
  -1   0   5      438.36      427.68      3.40 o 
   0   0   5      334.59      344.33      9.88 o 
   1   0   5      632.46      679.99     30.23 o 
   2   0   5       12.51       15.51      0.78 o 
   3   0   5       22.11       22.26      1.55 o 
   4   0   5       34.03       28.52      1.61 o 
   5   0   5      129.13      121.68      5.59 o 
   6   0   5       74.84       59.32      4.21 o 
   7   0   5        2.48        2.59      1.46 o 
   8   0   5        2.61        3.96      1.84 o 
 -10   1   5        7.80        5.17      2.09 o 
  -9   1   5        0.05        0.00      1.04 o 
  -8   1   5        2.47        0.63      1.08 o 
  -7   1   5       22.15       22.06      1.73 o 
  -6   1   5       13.15       12.32      1.29 o 
  -5   1   5      163.08      158.31      5.05 o 
  -4   1   5      102.08      102.75      4.80 o 
  -3   1   5       88.36      109.01      5.09 o 
  -2   1   5      197.52      195.14      7.59 o 
  -1   1   5        8.39        7.41      0.44 o 
   0   1   5      285.43      350.40      3.31 o 
   1   1   5        7.18        6.69      0.48 o 
   2   1   5       77.16       82.16      3.25 o 
   3   1   5      119.13      123.51      5.06 o 
   4   1   5       94.22       79.48      2.70 o 
   5   1   5        0.09        0.35      0.54 o 
   6   1   5      104.50       93.61      5.38 o 
   7   1   5       13.36       20.40      3.21 o 
   8   1   5        2.12        1.13      1.25 o 
 -10   2   5        4.90        4.92      2.00 o 
  -9   2   5        0.74        1.79      1.38 o 
  -8   2   5        1.45        0.88      1.08 o 
  -7   2   5        3.32        2.82      0.87 o 
  -6   2   5       80.66       76.12      2.71 o 
  -5   2   5      455.69      485.08     15.83 o 
  -4   2   5       31.07       30.38      1.56 o 
  -3   2   5       64.32       68.02      1.24 o 
  -2   2   5       98.11       98.04      1.51 o 
  -1   2   5       53.65       55.59      1.46 o 
   0   2   5      175.73      214.67      4.63 o 
   1   2   5      279.33      302.30      6.15 o 
   2   2   5      529.18      525.34     10.78 o 
   3   2   5        1.78        2.69      0.69 o 
   4   2   5      157.54      158.34      3.96 o 
   5   2   5        2.44        2.29      0.84 o 
   6   2   5       33.80       37.47      2.34 o 
   7   2   5        6.80        6.05      2.04 o 
   8   2   5        4.12        3.05      1.84 o 
 -10   3   5        2.61        2.00      1.71 o 
  -9   3   5        0.01        1.17      1.29 o 
  -8   3   5        0.35        0.61      0.63 o 
  -7   3   5       18.51       21.79      1.68 o 
  -6   3   5       16.13       15.69      1.56 o 
  -5   3   5      210.55      205.65      5.59 o 
  -4   3   5       11.13       10.36      1.13 o 
  -3   3   5      319.27      357.84     29.14 o 
  -2   3   5       59.02       64.86      1.34 o 
  -1   3   5       35.20       31.28      0.99 o 
   0   3   5      752.56      921.36     12.41 o 
   1   3   5       30.34       29.89      1.04 o 
   2   3   5        0.62        0.44      0.32 o 
   3   3   5      602.30      614.20      6.04 o 
   4   3   5       16.44       15.49      1.58 o 
   5   3   5       81.57       82.29      3.25 o 
   6   3   5        0.03        0.06      0.74 o 
   7   3   5        4.34        4.30      1.84 o 
 -10   4   5        1.56        2.25      1.92 o 
  -9   4   5        6.67        7.17      2.25 o 
  -8   4   5        3.56        6.78      1.28 o 
  -7   4   5        4.24        1.94      2.04 o 
  -6   4   5        8.52        8.97      1.28 o 
  -5   4   5        8.05        7.99      1.18 o 
  -4   4   5       15.75       13.47      1.92 o 
  -3   4   5      150.70      140.21      4.47 o 
  -2   4   5        6.51        5.77      0.55 o 
  -1   4   5      557.60      525.90     83.41 o 
   0   4   5       39.14       47.87      1.43 o 
   1   4   5       64.12       56.86      1.50 o 
   2   4   5       41.39       41.28      1.37 o 
   3   4   5       92.46       86.97      2.49 o 
   4   4   5      256.04      242.37      7.43 o 
   5   4   5        1.34        2.71      0.99 o 
   6   4   5        1.15        2.01      0.98 o 
   7   4   5        2.40        3.17      1.67 o 
 -10   5   5        0.90        0.25      1.38 o 
  -9   5   5        1.13        1.13      1.54 o 
  -8   5   5        0.10        0.25      0.79 o 
  -7   5   5        8.28        6.69      1.32 o 
  -6   5   5        2.68        2.19      0.87 o 
  -5   5   5       41.70       43.63      3.25 o 
  -4   5   5        0.73       -0.05      0.43 o 
  -3   5   5      118.82      101.70      2.57 o 
  -2   5   5        7.51        9.77      0.76 o 
  -1   5   5      742.60      795.49     16.27 o 
   0   5   5       48.96       33.53      1.90 o 
   1   5   5      240.46      219.79      5.88 o 
   2   5   5        7.95        2.82      2.08 o 
   3   5   5      124.68      116.05      5.42 o 
   4   5   5       69.23       63.78      4.30 o 
   5   5   5        7.14        3.50      3.30 o 
   6   5   5        2.58        1.95      1.56 o 
   7   5   5        5.93        3.87      3.90 o 
  -9   6   5        7.36        8.34      2.54 o 
  -8   6   5        9.78       11.24      1.77 o 
  -7   6   5        5.28        4.00      1.13 o 
  -6   6   5       47.49       49.46      2.25 o 
  -5   6   5      112.75      105.40      3.79 o 
  -4   6   5       43.61       37.93      2.03 o 
  -3   6   5      317.68      310.30     11.51 o 
  -2   6   5      151.78      156.56      6.14 o 
  -1   6   5        3.68        3.94      0.62 o 
   0   6   5       73.69       61.72      1.79 o 
   1   6   5       56.05       38.55      8.55 o 
   2   6   5       42.38       35.93      1.77 o 
   3   6   5      179.07      161.13      6.46 o 
   4   6   5        6.93        9.48      1.28 o 
   5   6   5       11.32       16.09      2.06 o 
   6   6   5       21.69       29.68      2.56 o 
  -9   7   5        2.63        1.02      0.86 o 
  -8   7   5        0.55        1.64      0.80 o 
  -7   7   5        1.37        1.26      0.75 o 
  -6   7   5        7.57        8.92      1.28 o 
  -5   7   5       17.02       22.41      1.66 o 
  -4   7   5      223.52      219.76      9.22 o 
  -3   7   5       24.21       23.30      1.61 o 
  -2   7   5       44.48       44.87      1.99 o 
  -1   7   5       43.26       41.38      1.75 o 
   0   7   5        6.42        5.82      0.79 o 
   1   7   5       50.73       44.83      2.91 o 
   2   7   5        0.66        0.25      0.58 o 
   3   7   5        0.31        1.38      0.73 o 
   4   7   5       12.23       15.30      1.62 o 
   5   7   5        0.02        0.09      0.76 o 
  -8   8   5        0.69        2.35      0.97 o 
  -7   8   5        0.61        0.29      0.68 o 
  -6   8   5       12.46       14.26      1.74 o 
  -5   8   5        8.42       10.29      1.35 o 
  -4   8   5        1.68        1.85      0.74 o 
  -3   8   5        5.22        6.02      1.03 o 
  -2   8   5        0.05       -0.14      0.52 o 
  -1   8   5        8.44       11.14      1.26 o 
   0   8   5       16.46       22.10      1.29 o 
   1   8   5        0.11        0.37      0.49 o 
   2   8   5        6.28        5.90      1.14 o 
   3   8   5        0.01        0.06      0.68 o 
   4   8   5       29.81       40.19      2.25 o 
  -7   9   5        2.46        4.47      1.05 o 
  -6   9   5        2.79        4.34      1.06 o 
  -5   9   5        7.07        9.52      1.34 o 
  -4   9   5        0.01        0.76      0.70 o 
  -3   9   5        4.18        2.20      0.85 o 
  -2   9   5        2.44        2.80      0.87 o 
  -1   9   5       18.08       16.90      1.62 o 
   0   9   5        8.08        8.42      1.24 o 
   1   9   5       38.98       41.02      2.20 o 
   2   9   5        9.33       10.61      1.52 o 
   3   9   5        0.35        1.37      0.85 o 
  -5  10   5        0.76        1.83      0.90 o 
  -4  10   5        2.37        1.12      0.84 o 
  -3  10   5       41.65       37.02      2.21 o 
  -2  10   5       43.76       45.31      2.43 o 
  -1  10   5        9.95       11.20      1.49 o 
   0  10   5        3.16        3.41      1.04 o 
   1  10   5       11.72       14.67      1.67 o 
   2  10   5        0.79        1.58      0.90 o 
  -2  11   5        8.96       12.73      1.73 o 
  -1  11   5       39.42       41.60      2.46 o 
  -1 -11   6        0.02        1.25      1.63 o 
  -4 -10   6        3.72        5.80      2.25 o 
  -3 -10   6        5.37        7.30      2.29 o 
  -2 -10   6       21.17       20.61      3.38 o 
  -1 -10   6        5.85        3.59      1.79 o 
   0 -10   6        0.50        0.67      1.46 o 
   1 -10   6        8.26        8.22      2.63 o 
   2 -10   6        6.50        5.71      2.46 o 
  -6  -9   6        8.36        7.72      2.38 o 
  -5  -9   6        7.40        8.66      1.67 o 
  -4  -9   6        3.37        4.05      2.04 o 
  -3  -9   6        1.54        3.13      1.79 o 
  -2  -9   6       17.14       15.64      2.92 o 
  -1  -9   6        2.97        4.05      1.88 o 
   0  -9   6       12.92       15.10      2.79 o 
   1  -9   6        4.41        1.63      1.50 o 
   2  -9   6        0.00        0.58      1.33 o 
   3  -9   6        8.74       13.39      2.92 o 
   4  -9   6        7.07        8.63      2.71 o 
  -7  -8   6        0.51        0.04      1.38 o 
  -6  -8   6        1.69        1.79      1.54 o 
  -5  -8   6        4.70        6.99      1.45 o 
  -4  -8   6        8.25       10.58      1.28 o 
  -3  -8   6       22.60       19.27      2.88 o 
  -2  -8   6        3.00        2.79      1.46 o 
  -1  -8   6        0.10        0.21      1.17 o 
   0  -8   6        1.38        0.96      1.29 o 
   1  -8   6       15.70       24.07      3.21 o 
   2  -8   6       52.15       50.60      4.25 o 
   3  -8   6        3.52        4.84      2.00 o 
   4  -8   6        9.74       11.26      2.71 o 
   5  -8   6        8.19       12.43      2.92 o 
  -8  -7   6        7.86        8.22      2.34 o 
  -7  -7   6       10.19        9.84      2.42 o 
  -6  -7   6        2.09        1.50      1.25 o 
  -5  -7   6        0.08        0.63      0.76 o 
  -4  -7   6        0.63        1.26      0.61 o 
  -3  -7   6        9.72       11.12      1.13 o 
  -2  -7   6       11.84       11.55      2.25 o 
  -1  -7   6        1.76        3.96      1.50 o 
   0  -7   6       19.55       20.27      2.75 o 
   1  -7   6        4.63        7.76      2.00 o 
   2  -7   6       12.41       12.31      2.46 o 
   3  -7   6       23.27       21.15      3.00 o 
   4  -7   6        1.47        3.71      1.79 o 
  -9  -6   6        9.27       10.05      2.67 o 
  -8  -6   6        0.71        0.71      1.25 o 
  -7  -6   6       19.54       23.69      2.84 o 
  -6  -6   6       11.83       15.08      1.68 o 
  -5  -6   6        9.96        9.92      1.38 o 
  -4  -6   6       15.78       13.95      1.49 o 
  -3  -6   6        2.86        1.50      0.62 o 
  -2  -6   6        0.00       -0.25      0.46 o 
  -1  -6   6        1.18        1.17      1.04 o 
   0  -6   6        4.93        5.80      1.67 o 
   1  -6   6       77.99       69.66      4.25 o 
   2  -6   6       44.09       41.67      3.46 o 
   3  -6   6       13.69       20.36      2.79 o 
   4  -6   6       78.63       82.26      4.96 o 
   6  -6   6        0.82        0.54      1.25 o 
  -9  -5   6        0.32        0.25      1.29 o 
  -8  -5   6        1.23        1.46      1.33 o 
  -7  -5   6        4.36        2.88      1.42 o 
  -6  -5   6        0.21        0.44      0.68 o 
  -5  -5   6      144.67      127.58      7.80 o 
  -4  -5   6      148.06      134.62      8.61 o 
  -3  -5   6        3.90        6.40      1.02 o 
  -2  -5   6       48.57       48.33      1.57 o 
  -1  -5   6        1.91        2.54      1.13 o 
   0  -5   6      231.20      227.43      6.97 o 
   1  -5   6      197.82      184.25      6.38 o 
   2  -5   6       14.71       12.06      2.13 o 
   3  -5   6      171.06      172.11      6.38 o 
   4  -5   6        7.48        8.18      2.04 o 
   5  -5   6        3.46        5.88      1.75 o 
   6  -5   6        0.61        1.38      1.29 o 
 -10  -4   6        1.48        0.79      1.71 o 
  -9  -4   6        1.75        1.88      1.50 o 
  -8  -4   6        1.64        0.54      1.08 o 
  -7  -4   6        7.56        9.89      2.04 o 
  -6  -4   6       11.30       12.49      1.39 o 
  -5  -4   6       91.44       89.91      3.88 o 
  -4  -4   6       26.60       25.48      1.58 o 
  -3  -4   6        0.22        0.23      0.46 o 
  -2  -4   6       11.41        8.48      0.92 o 
  -1  -4   6        0.12        0.92      0.88 o 
   0  -4   6       68.08       72.71      3.84 o 
   1  -4   6      116.55       98.95      4.46 o 
   2  -4   6      255.38      244.16      6.97 o 
   3  -4   6       62.40       56.19      3.63 o 
   4  -4   6        3.19        3.84      1.46 o 
   5  -4   6       60.14       53.02      4.05 o 
   6  -4   6        5.25        5.92      2.04 o 
   7  -4   6        1.32        2.50      1.67 o 
 -10  -3   6        0.02       -0.38      1.38 o 
  -9  -3   6        1.49        2.04      1.50 o 
  -8  -3   6        1.02        0.13      0.92 o 
  -7  -3   6        0.08       -0.04      0.79 o 
  -6  -3   6       15.02       14.39      1.94 o 
  -5  -3   6       26.51       30.99      2.23 o 
  -4  -3   6        1.78        2.54      1.29 o 
  -3  -3   6      174.57      164.99      7.28 o 
  -2  -3   6       38.73       42.94      1.52 o 
  -1  -3   6      373.99      365.71      3.48 o 
   0  -3   6       61.28       60.61      3.34 o 
   1  -3   6      212.07      233.10      6.34 o 
   2  -3   6      107.78      112.96      4.55 o 
   3  -3   6        7.29        8.05      1.63 o 
   4  -3   6        3.89        4.34      0.97 o 
   5  -3   6       15.45       16.31      2.63 o 
   6  -3   6       19.08       16.81      2.75 o 
   7  -3   6        9.36       11.93      2.67 o 
 -10  -2   6        0.75        3.13      1.71 o 
  -9  -2   6        0.72        0.00      1.00 o 
  -8  -2   6       21.45       19.23      2.71 o 
  -7  -2   6       31.51       29.65      1.85 o 
  -6  -2   6       44.95       44.77      4.05 o 
  -5  -2   6      211.92      171.43     32.06 o 
  -4  -2   6       18.19       14.35      1.77 o 
  -3  -2   6      227.55      227.09     14.20 o 
  -2  -2   6      115.26      126.17      6.78 o 
  -1  -2   6       84.89       84.89      3.67 o 
   0  -2   6       17.56       17.23      1.79 o 
   1  -2   6        0.05        0.17      0.71 o 
   2  -2   6       57.61       64.78      3.25 o 
   3  -2   6       43.90       45.59      7.30 o 
   4  -2   6       72.31       67.83      4.21 o 
   5  -2   6        3.16        1.42      1.13 o 
   6  -2   6        0.35       -0.38      0.92 o 
   7  -2   6       10.96       13.31      2.75 o 
 -10  -1   6        3.18        3.80      1.75 o 
  -9  -1   6        1.11       -0.21      1.08 o 
  -8  -1   6        0.94        1.25      1.17 o 
  -7  -1   6        9.24        9.62      1.26 o 
  -6  -1   6       24.81       30.77      2.82 o 
  -5  -1   6       17.29        8.32      6.36 o 
  -4  -1   6      174.75      171.68      8.78 o 
  -3  -1   6      260.45      239.58     12.70 o 
  -2  -1   6       52.26       51.27      1.43 o 
  -1  -1   6       15.74       16.14      1.71 o 
   0  -1   6       49.09       41.13      2.50 o 
   1  -1   6        3.32        4.55      1.13 o 
   2  -1   6      276.85      296.92     16.29 o 
   3  -1   6       34.87       29.32      2.25 o 
   4  -1   6       15.56       16.56      2.42 o 
   5  -1   6        1.88        2.75      1.29 o 
   6  -1   6       11.88       15.35      2.71 o 
   7  -1   6        0.37       -0.29      1.00 o 
 -10   0   6        2.47        0.38      1.42 o 
  -9   0   6        0.07        0.75      1.29 o 
  -8   0   6       45.57       36.54      3.34 o 
  -7   0   6        0.00       -0.25      0.51 o 
  -6   0   6       17.34       16.57      1.54 o 
  -5   0   6      163.72      155.97      8.18 o 
  -4   0   6       39.98       38.70      1.70 o 
  -3   0   6      325.71      326.51     16.50 o 
  -2   0   6      216.36      218.91     10.85 o 
  -1   0   6       62.32       57.65      0.99 o 
   0   0   6       71.92       67.37      0.94 o 
   1   0   6       59.51       58.46      2.03 o 
   2   0   6        1.79        1.08      0.98 o 
   3   0   6        0.06        0.34      0.45 o 
   4   0   6       32.18       31.79      2.92 o 
   5   0   6      132.08      118.39      5.88 o 
   6   0   6        9.98        7.97      2.04 o 
   7   0   6        0.06        0.58      1.21 o 
 -10   1   6        0.79        0.46      1.25 o 
  -9   1   6        2.19        2.00      1.54 o 
  -8   1   6       16.22       20.69      1.78 o 
  -7   1   6        4.16        3.93      0.96 o 
  -6   1   6        4.21        1.58      1.21 o 
  -5   1   6       95.97       93.00      2.81 o 
  -4   1   6      420.30      418.69     16.10 o 
  -3   1   6       17.79       13.88      1.31 o 
  -2   1   6      587.09      661.07     10.96 o 
  -1   1   6       68.37       81.34      2.60 o 
   0   1   6      390.43      421.78      8.14 o 
   1   1   6       36.57       34.23      0.96 o 
   2   1   6      473.42      483.77     21.56 o 
   3   1   6       13.43       13.47      2.09 o 
   4   1   6      131.63      145.33      6.13 o 
   5   1   6       74.19       64.70      4.42 o 
   6   1   6        0.42        2.34      1.42 o 
   7   1   6       12.53       18.48      3.25 o 
 -10   2   6        0.05       -0.88      1.29 o 
  -9   2   6        0.62       -0.33      1.17 o 
  -8   2   6        0.01       -0.64      0.57 o 
  -7   2   6        1.41        1.67      0.76 o 
  -6   2   6        5.04        6.84      1.17 o 
  -5   2   6       23.79       22.48      1.50 o 
  -4   2   6       64.36       53.41      2.10 o 
  -3   2   6      219.95      229.22      2.86 o 
  -2   2   6       29.42       30.02      1.08 o 
  -1   2   6      937.12     1010.75     19.02 o 
   0   2   6      205.85      204.01      6.30 o 
   1   2   6      293.39      327.12      5.53 o 
   2   2   6        0.10       -0.12      0.29 o 
   3   2   6       53.70       45.43      2.08 o 
   4   2   6      253.85      238.48      7.93 o 
   5   2   6       18.65       15.23      2.63 o 
   6   2   6        9.28        8.09      2.17 o 
   7   2   6       17.28       18.31      3.30 o 
 -10   3   6        0.95        3.30      2.00 o 
  -9   3   6        1.57        2.54      1.46 o 
  -8   3   6        3.11        4.20      1.11 o 
  -7   3   6        1.79        0.71      0.90 o 
  -6   3   6        1.69        3.15      0.87 o 
  -5   3   6       12.71       14.39      1.42 o 
  -4   3   6       17.50       17.18      1.71 o 
  -3   3   6       92.80      100.54      2.29 o 
  -2   3   6       14.96       13.49      0.78 o 
  -1   3   6        3.34        3.97      0.66 o 
   0   3   6      267.65      283.90      5.64 o 
   1   3   6       74.05       64.28      1.56 o 
   2   3   6     1291.41     1291.92     18.48 o 
   3   3   6       46.88       48.74      1.85 o 
   4   3   6       57.37       61.62      2.75 o 
   5   3   6       15.12       12.51      2.54 o 
   6   3   6        0.20       -0.42      1.04 o 
   7   3   6        0.04        0.33      1.29 o 
 -10   4   6        0.74        2.29      1.75 o 
  -9   4   6        4.54        1.71      1.50 o 
  -8   4   6       22.89       23.72      2.03 o 
  -7   4   6        2.30        4.03      1.05 o 
  -6   4   6       70.20       63.10      2.80 o 
  -5   4   6        2.50        2.27      0.82 o 
  -4   4   6       76.54       76.43      2.25 o 
  -3   4   6      140.54      125.81      4.96 o 
  -2   4   6      205.28      221.44      5.00 o 
  -1   4   6       24.76       26.43      1.06 o 
   0   4   6      120.11      109.75      2.10 o 
   1   4   6       27.52       23.25      1.34 o 
   2   4   6       19.73       16.53      0.99 o 
   3   4   6        5.94        6.41      1.00 o 
   4   4   6       31.65       35.26      2.27 o 
   5   4   6        3.38        6.80      2.00 o 
   6   4   6        2.40        2.84      1.59 o 
  -9   5   6        0.20        0.50      0.94 o 
  -8   5   6        1.00        0.83      0.88 o 
  -7   5   6        3.56        5.43      1.25 o 
  -6   5   6       81.01       73.55      3.20 o 
  -5   5   6        0.01       -0.44      0.52 o 
  -4   5   6        1.58        2.02      0.64 o 
  -3   5   6      615.39      635.54     11.98 o 
  -2   5   6        3.10        1.88      0.57 o 
  -1   5   6        3.49        2.04      0.45 o 
   0   5   6      144.39      137.68      3.76 o 
   1   5   6        1.62        1.71      0.57 o 
   2   5   6       76.67       70.52      2.32 o 
   3   5   6        6.91       10.01      1.17 o 
   4   5   6       15.55       18.86      1.58 o 
   5   5   6       22.86       19.90      2.19 o 
   6   5   6        0.60        0.00      1.13 o 
  -9   6   6        0.38       -0.03      0.90 o 
  -8   6   6        6.21        5.14      1.44 o 
  -7   6   6        4.55        5.01      1.75 o 
  -6   6   6       36.32       41.56      3.51 o 
  -5   6   6      342.72      351.30     16.20 o 
  -4   6   6       91.08       85.84      4.38 o 
  -3   6   6       65.54       64.75      2.75 o 
  -2   6   6       50.17       48.68      2.68 o 
  -1   6   6       71.10       72.27      2.55 o 
   0   6   6       14.46       10.77      0.93 o 
   1   6   6       20.89        5.02      5.60 o 
   2   6   6       36.39       23.27      9.28 o 
   3   6   6        2.39        1.85      0.74 o 
   4   6   6       47.09       48.78      2.86 o 
   5   6   6        9.28       11.07      1.75 o 
  -8   7   6        1.50        3.28      0.92 o 
  -7   7   6        0.05        0.10      0.75 o 
  -6   7   6        4.41        5.24      1.08 o 
  -5   7   6       47.79       47.44      2.25 o 
  -4   7   6        0.01        0.63      0.78 o 
  -3   7   6       20.40       21.70      1.52 o 
  -2   7   6       10.01        9.66      1.17 o 
  -1   7   6       57.07       51.27      2.12 o 
   0   7   6       13.77        9.78      0.99 o 
   1   7   6        2.67        2.28      0.60 o 
   2   7   6       35.91       38.94      2.26 o 
   3   7   6        6.08        7.28      1.27 o 
   4   7   6        0.00        0.84      0.77 o 
   5   7   6       49.63       54.62      8.51 o 
  -8   8   6        0.03       -0.14      0.72 o 
  -7   8   6       11.21       11.72      1.52 o 
  -6   8   6        0.14       -0.86      0.93 o 
  -5   8   6        8.19       10.61      1.41 o 
  -4   8   6        1.86        2.87      0.84 o 
  -3   8   6       11.10       12.15      1.40 o 
  -2   8   6       49.68       45.01      2.68 o 
  -1   8   6       21.56       21.28      1.63 o 
   0   8   6      184.31      177.04      6.75 o 
   1   8   6        6.48        9.14      1.28 o 
   2   8   6       20.50       22.67      1.84 o 
   3   8   6        0.03        0.52      0.73 o 
   4   8   6       14.88       21.27      1.95 o 
  -6   9   6        0.29       -0.33      0.64 o 
  -5   9   6        4.63        6.47      1.14 o 
  -4   9   6        4.10        3.70      1.01 o 
  -3   9   6       39.45       39.80      2.22 o 
  -2   9   6        5.91        5.89      1.14 o 
  -1   9   6        1.17        2.94      0.89 o 
   0   9   6       31.94       26.78      1.93 o 
   1   9   6        0.33       -0.05      0.73 o 
   2   9   6       27.09       30.15      2.02 o 
   3   9   6        0.01        0.02      0.86 o 
  -5  10   6        0.03        0.27      0.77 o 
  -4  10   6        0.22        0.46      0.81 o 
  -3  10   6        4.97        5.44      1.17 o 
  -2  10   6       25.46       31.80      2.09 o 
  -1  10   6       33.30       30.53      2.04 o 
   0  10   6        4.83        8.53      1.31 o 
   1  10   6        0.05        0.69      1.08 o 
  -4 -10   7        1.75        3.80      2.04 o 
  -3 -10   7        2.07        1.84      1.71 o 
  -2 -10   7        2.17        2.59      1.79 o 
  -1 -10   7        4.87        2.54      1.71 o 
   0 -10   7        3.40        4.67      2.13 o 
   1 -10   7        0.24        0.42      1.84 o 
  -5  -9   7        0.38       -0.08      1.04 o 
  -4  -9   7        1.64        1.88      1.63 o 
  -3  -9   7        3.95        1.79      1.67 o 
  -2  -9   7        5.36        7.68      2.42 o 
  -1  -9   7        0.99        0.58      1.42 o 
   0  -9   7        6.67        5.71      2.17 o 
   1  -9   7        0.98        0.71      1.50 o 
   2  -9   7        0.12        0.04      1.46 o 
   3  -9   7        6.31        8.63      2.79 o 
  -7  -8   7        3.13        4.05      1.84 o 
  -5  -8   7        0.46        1.75      1.21 o 
  -4  -8   7        8.00        9.14      2.29 o 
  -3  -8   7       19.60       19.56      2.96 o 
  -2  -8   7        3.53        2.13      1.50 o 
  -1  -8   7        5.30        4.25      1.75 o 
   0  -8   7        9.86       11.76      2.59 o 
   1  -8   7        4.18        6.22      2.04 o 
   2  -8   7       23.99       22.28      3.34 o 
   3  -8   7        1.07       -0.63      1.29 o 
   4  -8   7        0.04        0.38      1.71 o 
  -8  -7   7        5.33        6.01      2.13 o 
  -7  -7   7        0.42        1.59      1.46 o 
  -6  -7   7        0.01        0.57      0.87 o 
  -5  -7   7       23.29        3.80      1.42 o 
  -4  -7   7        8.50       12.06      2.42 o 
  -3  -7   7       14.67       15.14      2.54 o 
  -2  -7   7        0.05        0.17      1.17 o 
  -1  -7   7        0.07       -0.29      1.04 o 
   0  -7   7        1.10        1.75      1.29 o 
   1  -7   7       10.98       11.35      2.46 o 
   2  -7   7       33.98       32.25      3.50 o 
   3  -7   7       16.73       19.36      3.09 o 
   4  -7   7        0.07        0.58      1.42 o 
  -9  -6   7        0.01       -1.25      1.25 o 
  -8  -6   7        6.78        7.34      2.17 o 
  -7  -6   7        0.44        0.46      1.08 o 
  -6  -6   7        0.63        0.41      0.80 o 
  -5  -6   7       24.56       16.28      8.26 o 
  -4  -6   7       89.78       89.06      4.88 o 
  -3  -6   7       23.12       29.33      2.96 o 
  -2  -6   7        6.97        7.22      1.88 o 
  -1  -6   7       78.64       76.67      4.59 o 
   0  -6   7        6.62        6.76      1.88 o 
   1  -6   7      158.06      164.98      6.76 o 
   2  -6   7       16.31       12.81      2.46 o 
   3  -6   7        5.40        9.80      2.25 o 
   4  -6   7       14.46       16.56      2.79 o 
  -9  -5   7        0.04       -0.25      1.29 o 
  -8  -5   7        3.06        3.75      1.59 o 
  -7  -5   7        0.95        2.29      1.33 o 
  -6  -5   7        0.24        1.64      0.82 o 
  -5  -5   7        1.54        0.90      0.66 o 
  -4  -5   7      113.03      110.04      3.71 o 
  -3  -5   7        2.85        2.71      1.29 o 
  -2  -5   7        0.76        0.71      0.96 o 
  -1  -5   7       13.55       18.94      2.50 o 
   0  -5   7      168.29      152.84      6.09 o 
   1  -5   7       12.80        8.72      2.00 o 
   2  -5   7       85.23       95.36      5.01 o 
   3  -5   7       57.88       59.90      4.21 o 
   4  -5   7        9.47       10.05      2.21 o 
   5  -5   7        1.49        0.83      1.13 o 
   6  -5   7       12.22       17.27      3.21 o 
 -10  -4   7        0.09       -0.50      1.50 o 
  -9  -4   7        0.08        0.29      1.38 o 
  -8  -4   7        0.87        1.79      1.33 o 
  -7  -4   7        1.56        1.97      0.83 o 
  -6  -4   7        0.00        0.86      0.72 o 
  -5  -4   7       70.68       66.25      9.05 o 
  -4  -4   7       80.11       73.73      3.71 o 
  -3  -4   7        3.00        4.21      1.42 o 
  -2  -4   7       86.01       81.72      4.25 o 
  -1  -4   7      189.61      158.31      5.80 o 
   0  -4   7        2.18        2.04      1.13 o 
   1  -4   7       32.55       35.04      2.96 o 
   2  -4   7       96.71       90.65      4.59 o 
   3  -4   7        3.19        3.42      1.46 o 
   4  -4   7       10.31        7.68      2.04 o 
   5  -4   7        0.05        1.29      1.25 o 
   6  -4   7        7.72       10.47      2.54 o 
 -10  -3   7        0.42       -0.58      1.42 o 
  -9  -3   7        0.52        0.54      1.21 o 
  -8  -3   7        0.55        0.96      1.17 o 
  -7  -3   7       57.65       57.06      5.63 o 
  -6  -3   7       11.67       12.87      1.46 o 
  -5  -3   7       11.05        8.42      1.16 o 
  -4  -3   7       40.63       45.48      6.53 o 
  -3  -3   7       23.52       26.38      1.61 o 
  -2  -3   7       33.09       27.03      2.42 o 
  -1  -3   7       39.56       42.01      3.00 o 
   0  -3   7       97.89      100.12      4.46 o 
   1  -3   7        2.63        4.55      1.42 o 
   2  -3   7       16.94       19.98      2.29 o 
   3  -3   7       97.66      105.54      4.71 o 
   4  -3   7       11.77        9.55      2.13 o 
   5  -3   7       25.05       28.95      3.17 o 
   6  -3   7        6.21        5.63      1.96 o 
 -10  -2   7        0.52        1.04      1.46 o 
  -9  -2   7        1.23        1.13      1.29 o 
  -8  -2   7        9.92        8.84      2.09 o 
  -7  -2   7      160.18      145.75      8.36 o 
  -6  -2   7       49.33       47.78      5.88 o 
  -5  -2   7        1.15        2.83      0.79 o 
  -4  -2   7      103.45      100.76      5.28 o 
  -3  -2   7        6.56        9.25      0.91 o 
  -2  -2   7       40.45       37.04      2.75 o 
  -1  -2   7        0.41        0.92      0.83 o 
   0  -2   7      196.77      185.17      5.80 o 
   1  -2   7       18.55       16.39      1.92 o 
   2  -2   7        2.19        3.71      1.21 o 
   3  -2   7       40.34       32.23      3.40 o 
   4  -2   7       33.96       22.78      2.63 o 
   5  -2   7        1.00       -0.08      0.88 o 
   6  -2   7        4.55        7.47      2.09 o 
 -10  -1   7        0.03        0.92      1.42 o 
  -9  -1   7        8.37        7.72      2.13 o 
  -8  -1   7        3.19        4.55      1.59 o 
  -7  -1   7        0.89        0.83      0.75 o 
  -6  -1   7       72.45       61.99      3.50 o 
  -5  -1   7       46.02       38.84      2.27 o 
  -4  -1   7       36.69       33.96      1.86 o 
  -3  -1   7       98.00      114.46      6.59 o 
  -2  -1   7       91.85      100.37      4.21 o 
  -1  -1   7      112.90      133.45      4.80 o 
   0  -1   7        0.47        0.92      0.83 o 
   1  -1   7       19.02       22.32      2.09 o 
   2  -1   7       11.23       14.07      1.73 o 
   3  -1   7      144.27      140.94     10.24 o 
   4  -1   7       62.26       46.89      3.71 o 
   5  -1   7       24.48       27.11      3.09 o 
   6  -1   7       32.13       27.16      3.30 o 
   7  -1   7        0.77        1.13      1.38 o 
 -10   0   7        0.06        0.54      1.38 o 
  -9   0   7        0.20        1.08      1.25 o 
  -8   0   7        9.70       11.93      1.54 o 
  -7   0   7       33.15       35.78      2.09 o 
  -6   0   7       40.71       38.43      2.03 o 
  -5   0   7        0.68        0.30      0.54 o 
  -4   0   7        4.83        4.26      0.78 o 
  -3   0   7       38.28       46.98      1.76 o 
  -2   0   7       36.43       33.48      0.98 o 
  -1   0   7        0.11        0.17      0.71 o 
   0   0   7        0.57        0.34      0.47 o 
   1   0   7      803.73      848.26    106.06 o 
   2   0   7       45.01       45.64      2.77 o 
   3   0   7       71.26       58.78      3.88 o 
   4   0   7      124.11      109.75      5.59 o 
   5   0   7       38.45       31.37      3.34 o 
   6   0   7        0.00        0.88      1.25 o 
   7   0   7        0.77        1.38      1.50 o 
 -10   1   7        1.33        2.00      1.63 o 
  -9   1   7        0.04        0.08      1.17 o 
  -8   1   7       20.59       22.46      1.89 o 
  -7   1   7       86.02       70.14      3.84 o 
  -6   1   7       16.11       16.10      1.47 o 
  -5   1   7       27.89       25.76      2.57 o 
  -4   1   7       14.43       13.66      1.21 o 
  -3   1   7        3.78        3.95      0.73 o 
  -2   1   7        0.94        1.74      0.35 o 
  -1   1   7        9.06        8.74      0.56 o 
   0   1   7      119.00      124.85      4.51 o 
   1   1   7       82.02       79.26     13.60 o 
   2   1   7        9.27       10.90      1.25 o 
   3   1   7      104.93      114.05      5.38 o 
   4   1   7        7.40       10.47      2.21 o 
   5   1   7       29.79       29.49      3.25 o 
   6   1   7       11.41        8.01      2.21 o 
 -10   2   7        8.82       11.26      2.79 o 
  -9   2   7        0.07        0.13      1.17 o 
  -8   2   7        3.35        4.66      1.13 o 
  -7   2   7       43.29       32.96      2.08 o 
  -6   2   7        0.35        0.40      0.60 o 
  -5   2   7       29.79       30.31      2.06 o 
  -4   2   7       12.35       13.59      3.57 o 
  -3   2   7       82.39       84.49      1.62 o 
  -2   2   7      111.77      122.28      1.94 o 
  -1   2   7       77.15       80.04      1.97 o 
   0   2   7      212.39      220.53      7.60 o 
   1   2   7      255.76      234.98     11.97 o 
   2   2   7       25.88       27.03      4.19 o 
   3   2   7      207.20      184.25      6.88 o 
   4   2   7       52.29       49.01      3.84 o 
   5   2   7        3.99        4.80      1.75 o 
   6   2   7        3.66        4.96      1.88 o 
 -10   3   7        1.54        1.25      1.71 o 
  -9   3   7        0.61        0.38      1.08 o 
  -8   3   7        0.05        0.76      0.78 o 
  -7   3   7        2.95        2.90      1.00 o 
  -6   3   7       18.59       17.49      1.68 o 
  -5   3   7       34.69       28.74      1.86 o 
  -4   3   7        2.82        2.06      0.57 o 
  -3   3   7       54.85       51.25      1.73 o 
  -2   3   7      294.21      289.26     12.82 o 
  -1   3   7       12.96       15.92      0.85 o 
   0   3   7       28.89       30.76      1.14 o 
   1   3   7       21.77       21.68      1.04 o 
   2   3   7      347.70      338.18      8.84 o 
   3   3   7       55.39       51.18      3.75 o 
   4   3   7       16.98       21.11      2.96 o 
   5   3   7        0.06        0.50      1.25 o 
   6   3   7        1.19        2.34      1.54 o 
 -10   4   7        0.21       -0.29      1.50 o 
  -9   4   7        0.64        0.10      0.80 o 
  -8   4   7        1.26       -0.37      0.92 o 
  -7   4   7        4.40        2.86      1.79 o 
  -6   4   7       17.69       15.36      1.70 o 
  -5   4   7       23.22       22.86      2.54 o 
  -4   4   7       79.02       78.97      4.34 o 
  -3   4   7       31.05       30.60      1.48 o 
  -2   4   7       54.19       59.97      1.59 o 
  -1   4   7       73.91       73.38      1.78 o 
   0   4   7       13.87       13.91      0.91 o 
   1   4   7       85.34       70.50      6.69 o 
   2   4   7      536.92      449.08     25.36 o 
   3   4   7        3.27        3.88      1.46 o 
   4   4   7       21.88       21.65      3.13 o 
   5   4   7       37.08       52.06      4.42 o 
  -9   5   7        1.17        0.52      0.87 o 
  -8   5   7        0.21        0.47      0.93 o 
  -7   5   7       27.74       22.95      2.12 o 
  -6   5   7        0.08        0.97      0.63 o 
  -5   5   7        1.84        2.77      0.86 o 
  -4   5   7      198.25      200.61      8.90 o 
  -3   5   7      112.60      104.04      5.01 o 
  -2   5   7        0.44        0.58      0.49 o 
  -1   5   7        0.00        0.68      0.40 o 
   0   5   7       23.37       22.25      1.13 o 
   1   5   7       87.44       77.29      2.34 o 
   2   5   7       30.65       29.82      1.75 o 
   3   5   7       31.78       33.62      3.25 o 
   4   5   7        0.40        0.63      1.25 o 
   5   5   7        0.26       -0.13      1.00 o 
  -9   6   7        0.01        0.75      1.03 o 
  -8   6   7        1.07        1.28      1.04 o 
  -7   6   7        0.00       -0.56      0.84 o 
  -6   6   7       19.14       19.85      1.70 o 
  -5   6   7       45.43       44.13      2.14 o 
  -4   6   7      160.46      155.88      4.44 o 
  -3   6   7        0.51        0.52      0.52 o 
  -2   6   7       18.20       11.77      6.65 o 
  -1   6   7        6.09        5.96      0.89 o 
   0   6   7       78.36       72.90      2.38 o 
   1   6   7       11.83       10.99      1.01 o 
   2   6   7       20.55       19.87      1.54 o 
   3   6   7       53.22       59.83      2.49 o 
   4   6   7        0.07        2.17      1.38 o 
   5   6   7        3.09        6.42      2.00 o 
  -8   7   7        0.09        0.25      0.68 o 
  -7   7   7        5.47        5.98      1.16 o 
  -6   7   7       15.08       22.62      1.89 o 
  -5   7   7        0.13        0.36      0.64 o 
  -4   7   7       13.70       16.57      1.53 o 
  -3   7   7        1.40        1.21      0.64 o 
  -2   7   7       41.59       39.12      1.94 o 
  -1   7   7        2.47        2.74      0.75 o 
   0   7   7       29.24       22.47      5.79 o 
   1   7   7       68.45       58.11      4.05 o 
   2   7   7        3.93        4.34      0.98 o 
   3   7   7       24.75       32.93      2.07 o 
   4   7   7        7.36       14.89      3.13 o 
  -7   8   7        0.88        1.40      0.77 o 
  -6   8   7        0.49        0.80      0.76 o 
  -5   8   7        8.21       11.06      1.50 o 
  -4   8   7        4.96        5.00      1.08 o 
  -3   8   7        9.94       11.22      1.41 o 
  -2   8   7       22.66       22.52      1.71 o 
  -1   8   7        8.80        9.05      1.27 o 
   0   8   7        0.15        0.49      0.70 o 
   1   8   7       31.25       31.99      1.99 o 
   2   8   7        9.22       10.28      1.44 o 
   3   8   7        1.05        1.16      0.81 o 
  -6   9   7        4.07        5.77      1.22 o 
  -5   9   7        1.22        1.22      0.83 o 
  -4   9   7       34.22       35.50      2.16 o 
  -3   9   7        0.01        0.17      0.68 o 
  -2   9   7       31.40       32.29      2.05 o 
  -1   9   7        7.46        7.84      1.32 o 
   0   9   7       23.31       23.61      2.17 o 
   1   9   7       15.14       22.02      2.42 o 
  -3  10   7        0.94        0.70      0.87 o 
  -2  10   7       21.03       27.28      2.12 o 
  -1  10   7        2.80        2.06      0.96 o 
  -2 -10   8        0.04        0.50      1.50 o 
  -1 -10   8        0.00       -0.04      1.63 o 
  -5  -9   8        0.36        0.54      1.50 o 
  -4  -9   8        0.03       -0.08      1.25 o 
  -3  -9   8        0.78        2.96      1.88 o 
  -2  -9   8        0.00       -0.79      1.29 o 
  -1  -9   8        7.24        6.38      2.25 o 
   0  -9   8        2.44        3.50      2.00 o 
   1  -9   8        6.68        6.59      2.50 o 
  -6  -8   8        0.13       -0.88      1.54 o 
  -5  -8   8        9.21       11.72      2.67 o 
  -4  -8   8        1.60        3.34      1.71 o 
  -3  -8   8        1.87        3.46      1.63 o 
  -2  -8   8        0.11        0.75      1.50 o 
  -1  -8   8        2.97        4.34      1.96 o 
   0  -8   8        2.69        3.05      1.92 o 
   1  -8   8        0.25        0.71      1.50 o 
   2  -8   8        2.49        4.34      1.96 o 
   3  -8   8       11.99       11.60      2.96 o 
  -6  -7   8        2.67        1.92      1.67 o 
  -5  -7   8       35.48       30.83      3.38 o 
  -4  -7   8        2.75        2.67      1.59 o 
  -3  -7   8        1.36        0.54      1.33 o 
  -2  -7   8        0.01        1.50      1.33 o 
  -1  -7   8       11.87       10.68      2.46 o 
   0  -7   8       45.39       45.93      4.00 o 
   1  -7   8       19.07       18.35      3.09 o 
   2  -7   8       38.53       40.55      4.00 o 
   3  -7   8       10.34       17.94      3.21 o 
   4  -7   8        1.49        1.63      1.79 o 
  -8  -6   8        2.06        2.04      1.59 o 
  -6  -6   8       14.99       14.10      2.50 o 
  -5  -6   8        4.17        3.50      1.67 o 
  -4  -6   8        0.31        1.79      1.42 o 
  -3  -6   8        0.20       -0.29      1.13 o 
  -2  -6   8        7.17        6.01      1.96 o 
  -1  -6   8       60.16       51.64      4.05 o 
   0  -6   8       55.68       35.50      3.50 o 
   1  -6   8        0.09        0.88      1.42 o 
   2  -6   8       22.31       18.86      3.00 o 
   3  -6   8        2.75        3.50      1.79 o 
  -9  -5   8        0.65        1.04      1.54 o 
  -8  -5   8        0.93        0.21      1.25 o 
  -7  -5   8        4.53        4.83      1.31 o 
  -6  -5   8        0.10       -0.13      0.96 o 
  -5  -5   8        0.60        1.08      1.25 o 
  -4  -5   8       31.64       33.25      3.17 o 
  -3  -5   8        2.76        5.55      1.67 o 
  -2  -5   8       35.76       30.24      3.05 o 
  -1  -5   8        9.44        7.26      1.92 o 
   0  -5   8       29.61       42.51      3.59 o 
   1  -5   8       41.16       42.09      3.59 o 
   2  -5   8        0.97       -0.88      1.00 o 
   3  -5   8        0.29        0.29      1.17 o 
   5  -5   8        4.57        6.80      2.17 o 
  -9  -4   8        0.65        0.79      1.42 o 
  -8  -4   8        0.28        0.58      1.29 o 
  -7  -4   8        1.76        2.84      1.04 o 
  -6  -4   8        1.38        1.30      1.19 o 
  -5  -4   8       17.15       21.23      2.71 o 
  -4  -4   8       53.70       65.91      4.09 o 
  -3  -4   8       30.30       27.07      2.75 o 
  -2  -4   8        6.92        7.59      1.88 o 
  -1  -4   8       41.34       40.96      3.30 o 
   0  -4   8        1.84        2.88      1.42 o 
   1  -4   8       37.11       39.04      3.38 o 
   2  -4   8       29.22       41.76      3.46 o 
   3  -4   8       42.55       52.14      3.96 o 
   4  -4   8        2.67        3.75      1.67 o 
   5  -4   8        1.37        1.59      1.38 o 
 -10  -3   8        1.16        1.25      1.59 o 
  -9  -3   8        9.57        9.14      2.42 o 
  -8  -3   8        0.37        0.63      1.21 o 
  -7  -3   8       15.24       14.01      2.84 o 
  -6  -3   8       23.83       15.28      1.84 o 
  -5  -3   8       23.62       21.86      2.54 o 
  -4  -3   8        0.01        0.38      1.00 o 
  -3  -3   8       10.78       13.06      2.13 o 
  -2  -3   8        0.00       -0.71      0.75 o 
  -1  -3   8       57.05       59.99      3.75 o 
   0  -3   8      114.05      119.85      5.21 o 
   1  -3   8        5.80        4.59      1.50 o 
   2  -3   8        3.62        6.09      1.63 o 
   3  -3   8        5.98        5.08      1.15 o 
   4  -3   8        8.78       10.30      2.34 o 
   5  -3   8        1.75        1.96      1.17 o 
   6  -3   8        9.04       13.77      3.05 o 
 -10  -2   8        0.00        0.88      1.42 o 
  -9  -2   8        9.01        6.42      2.09 o 
  -8  -2   8        9.99       10.80      2.29 o 
  -7  -2   8       31.93       32.09      2.13 o 
  -6  -2   8       40.45       43.54      5.86 o 
  -5  -2   8       44.58       37.46      2.46 o 
  -4  -2   8       79.93       66.62      3.92 o 
  -3  -2   8       39.40       49.60      3.38 o 
  -2  -2   8        4.06        2.38      1.13 o 
  -1  -2   8       23.32       21.78      2.29 o 
   0  -2   8      300.32      311.07      7.97 o 
   1  -2   8       15.21       17.14      2.25 o 
   2  -2   8       15.79       19.44      2.50 o 
   3  -2   8        2.36        2.63      1.33 o 
   4  -2   8       26.09       30.08      3.21 o 
   5  -2   8        0.27        1.38      1.33 o 
   6  -2   8        0.92        1.88      1.46 o 
 -10  -1   8        0.12        0.92      1.46 o 
  -9  -1   8        0.49        0.92      1.29 o 
  -8  -1   8       10.22       12.36      1.61 o 
  -7  -1   8        6.98        8.03      1.31 o 
  -6  -1   8        0.06        0.03      0.60 o 
  -5  -1   8        8.46        9.13      1.18 o 
  -4  -1   8       11.95        9.54      1.06 o 
  -3  -1   8       77.00       81.43      4.13 o 
  -2  -1   8        0.88        0.46      0.83 o 
  -1  -1   8        0.69        1.42      0.92 o 
   0  -1   8        0.14       -0.67      0.79 o 
   1  -1   8      105.70      104.46      9.74 o 
   2  -1   8        1.68        1.38      0.77 o 
   3  -1   8        0.60        1.29      1.08 o 
   4  -1   8       78.13       68.66      4.71 o 
   5  -1   8        1.74        0.92      1.17 o 
   6  -1   8        8.59       13.14      3.00 o 
 -10   0   8        0.04        0.50      1.46 o 
  -9   0   8        1.57        1.59      1.33 o 
  -8   0   8        0.56        1.09      0.81 o 
  -7   0   8        0.32       -0.37      0.49 o 
  -6   0   8        2.05        2.62      0.84 o 
  -5   0   8        5.20        5.24      0.99 o 
  -4   0   8      146.38      147.26      3.39 o 
  -3   0   8        7.53        8.84      1.75 o 
  -2   0   8       15.00       12.97      1.96 o 
  -1   0   8      129.53      138.19      8.07 o 
   0   0   8        0.03        0.19      0.50 o 
   1   0   8       14.49       16.72      1.44 o 
   2   0   8       95.18      102.70      8.89 o 
   3   0   8       51.06       47.76      3.71 o 
   4   0   8       14.71       21.19      3.05 o 
   5   0   8        4.07        3.46      1.54 o 
   6   0   8       15.16       13.93      2.96 o 
 -10   1   8        0.02       -0.38      1.29 o 
  -9   1   8        5.25        7.30      2.17 o 
  -8   1   8        3.87        7.43      1.40 o 
  -7   1   8        2.12        2.49      0.88 o 
  -6   1   8       10.47        9.04      1.30 o 
  -5   1   8        5.08        5.76      1.02 o 
  -4   1   8        5.33        6.15      0.99 o 
  -3   1   8       68.69       69.04      2.03 o 
  -2   1   8        1.25        2.33      0.67 o 
  -1   1   8      314.72      325.42      9.05 o 
   0   1   8      123.39      112.09      4.63 o 
   1   1   8       71.31       70.55      6.11 o 
   2   1   8      135.16      132.96     12.97 o 
   3   1   8       61.36       55.36      4.00 o 
   4   1   8       40.71       41.30      3.80 o 
   5   1   8        2.72        2.63      1.54 o 
   6   1   8        4.35        2.13      1.71 o 
 -10   2   8        0.56       -0.17      1.42 o 
  -9   2   8        5.06        7.49      1.52 o 
  -8   2   8        5.60        2.81      2.96 o 
  -7   2   8        2.54        3.65      1.13 o 
  -6   2   8        2.09        2.69      0.90 o 
  -5   2   8       53.94       52.48      2.39 o 
  -4   2   8       72.88       67.41      4.00 o 
  -3   2   8        3.89        4.71      0.69 o 
  -2   2   8       17.31       19.57      1.35 o 
  -1   2   8        0.47       -0.56      0.41 o 
   0   2   8      325.45      294.24     42.80 o 
   1   2   8       10.81       11.89      1.40 o 
   2   2   8      139.36      128.61      5.76 o 
   3   2   8        4.65        7.34      2.00 o 
   4   2   8       15.90       15.43      2.79 o 
   5   2   8        0.03        0.71      1.17 o 
 -10   3   8        2.07        1.79      1.63 o 
  -9   3   8        0.16       -0.15      0.87 o 
  -8   3   8        6.65        9.10      1.62 o 
  -7   3   8        0.00        0.42      0.79 o 
  -6   3   8        2.31        3.47      1.03 o 
  -5   3   8       10.58        8.79      1.31 o 
  -4   3   8       15.31       14.27      1.16 o 
  -3   3   8      251.96      284.70      4.06 o 
  -2   3   8       38.55       42.77      1.36 o 
  -1   3   8       36.35       41.19      2.01 o 
   0   3   8        0.47        0.95      0.63 o 
   1   3   8       57.34       59.48      3.32 o 
   2   3   8       62.39       55.98      3.96 o 
   3   3   8       54.66       55.02      4.13 o 
   4   3   8       29.62       31.16      3.42 o 
   5   3   8        5.36        9.09      2.42 o 
  -9   4   8        0.00       -0.23      0.75 o 
  -8   4   8       22.46       18.55      2.12 o 
  -7   4   8       12.28       10.15      1.62 o 
  -6   4   8       72.57       70.80      3.17 o 
  -5   4   8      124.72      111.44      3.60 o 
  -4   4   8       95.82       97.97      2.73 o 
  -3   4   8       10.63       10.49      1.05 o 
  -2   4   8       79.67       72.17      2.18 o 
  -1   4   8        1.64        1.33      0.45 o 
   0   4   8       14.24       14.36      1.47 o 
   1   4   8       38.61       29.16      2.59 o 
   2   4   8       16.05       11.14      2.25 o 
   3   4   8        4.75        5.71      1.92 o 
   4   4   8        1.33        1.21      1.21 o 
   5   4   8        9.62       12.76      2.96 o 
  -9   5   8        0.58        0.09      0.97 o 
  -8   5   8       12.61       13.46      1.98 o 
  -7   5   8       21.30       22.07      3.21 o 
  -6   5   8       27.39       28.24      1.76 o 
  -5   5   8        2.42        2.41      0.77 o 
  -4   5   8        6.34        8.84      1.13 o 
  -3   5   8       12.66       12.74      1.22 o 
  -2   5   8        5.80        7.69      1.02 o 
  -1   5   8       46.14       49.75      1.93 o 
   0   5   8       42.83       38.33      1.51 o 
   2   5   8       43.79       48.10      3.84 o 
   3   5   8       40.52       43.26      3.92 o 
   4   5   8       18.50       23.82      3.42 o 
  -8   6   8        4.16        6.32      1.20 o 
  -7   6   8        5.73        7.48      1.28 o 
  -6   6   8        1.15        2.76      0.91 o 
  -5   6   8        0.08        1.63      0.75 o 
  -4   6   8        2.79        2.65      0.77 o 
  -3   6   8       28.88       21.84      2.24 o 
  -2   6   8       35.44       35.18      2.02 o 
  -1   6   8       92.33       85.12      2.68 o 
   0   6   8        6.09        6.91      0.91 o 
   1   6   8       35.35       46.43      3.63 o 
   2   6   8        1.80        3.46      1.59 o 
   3   6   8       24.34       31.49      3.50 o 
   4   6   8       34.14       36.92      3.88 o 
  -8   7   8        0.08       -0.15      0.76 o 
  -7   7   8        6.58        8.51      1.40 o 
  -6   7   8       21.44       23.37      1.88 o 
  -5   7   8        0.76        1.53      0.77 o 
  -4   7   8        0.07       -0.26      0.63 o 
  -3   7   8       32.28       33.80      1.92 o 
  -2   7   8        4.59        1.37      1.74 o 
  -1   7   8       47.30       46.14      2.16 o 
   0   7   8        9.68       11.38      1.32 o 
   1   7   8       36.03       39.19      2.09 o 
   2   7   8       10.35       15.48      2.88 o 
   3   7   8       69.88       86.98      5.76 o 
  -7   8   8        2.44        2.59      0.97 o 
  -6   8   8        0.05        0.54      0.72 o 
  -5   8   8        3.16        3.58      1.02 o 
  -4   8   8        4.07        5.88      1.15 o 
  -3   8   8       27.48       29.29      1.92 o 
  -2   8   8        8.07        9.07      1.30 o 
  -1   8   8       31.95       37.14      2.84 o 
   0   8   8        0.05        0.27      0.75 o 
   1   8   8       16.76       14.16      2.57 o 
   2   8   8       15.10       17.98      3.09 o 
  -5   9   8        0.00        0.79      0.82 o 
  -4   9   8        1.97        2.44      0.91 o 
  -3   9   8       22.03       26.14      3.97 o 
  -2   9   8        8.17       10.39      1.47 o 
  -1   9   8       19.52       21.69      1.92 o 
   0   9   8        2.63        2.74      1.31 o 
  -4  -9   9        0.28        1.67      1.67 o 
  -3  -9   9        2.95        4.25      2.09 o 
  -2  -9   9        0.16        0.50      1.46 o 
  -1  -9   9        0.00       -1.00      1.38 o 
   0  -9   9       14.27       13.56      3.30 o 
  -6  -8   9        0.07        0.33      1.46 o 
  -5  -8   9        1.58        3.30      1.79 o 
  -4  -8   9        0.00       -0.25      1.38 o 
  -3  -8   9        0.92        1.59      1.50 o 
  -2  -8   9        1.45        0.08      1.25 o 
  -1  -8   9        0.06        1.08      1.50 o 
   0  -8   9       25.85       21.90      3.59 o 
   1  -8   9        0.72        0.21      1.71 o 
   2  -8   9        0.21        1.54      1.88 o 
  -6  -7   9       11.57       14.77      2.92 o 
  -5  -7   9        0.46       -0.38      1.42 o 
  -4  -7   9        0.25       -0.83      1.25 o 
  -3  -7   9        1.32        1.08      1.46 o 
  -2  -7   9        0.16        1.17      1.17 o 
  -1  -7   9        4.13        3.59      1.92 o 
   0  -7   9       46.37       50.06      4.46 o 
   1  -7   9       10.84        7.68      2.46 o 
   2  -7   9        5.32        6.05      2.21 o 
   3  -7   9        2.27        2.59      2.04 o 
  -7  -6   9        0.22        0.33      1.59 o 
  -6  -6   9       46.69       54.02      4.34 o 
  -5  -6   9        0.32        0.04      1.25 o 
  -4  -6   9        0.00        0.38      1.25 o 
  -3  -6   9        0.50       -0.50      1.17 o 
  -2  -6   9        0.30        1.25      1.42 o 
  -1  -6   9       34.19       26.57      3.30 o 
   0  -6   9       51.80       47.22      4.13 o 
   1  -6   9        3.76        4.76      1.96 o 
   2  -6   9       20.66       16.98      2.96 o 
   3  -6   9        9.80       10.30      2.67 o 
  -7  -5   9        2.82        4.34      1.88 o 
  -6  -5   9       27.41       24.82      3.25 o 
  -5  -5   9        0.01        0.42      1.13 o 
  -4  -5   9        0.40        1.71      1.38 o 
  -3  -5   9        0.76        2.17      1.21 o 
  -2  -5   9        9.23        9.09      2.13 o 
  -1  -5   9        7.00        7.72      2.13 o 
   0  -5   9        3.75        6.55      2.04 o 
   1  -5   9        3.04        5.42      1.96 o 
   2  -5   9        8.71       14.81      2.71 o 
   3  -5   9        0.43        0.67      1.42 o 
   4  -5   9        0.22        1.04      1.46 o 
  -7  -4   9        2.06        3.55      1.63 o 
  -6  -4   9       10.13       13.39      2.54 o 
  -5  -4   9        0.04        0.29      1.21 o 
  -4  -4   9        0.06        1.13      1.13 o 
  -3  -4   9        6.58       11.51      2.29 o 
  -2  -4   9        0.20        0.04      0.88 o 
  -1  -4   9       19.15       14.60      2.46 o 
   0  -4   9        0.25       -0.13      0.92 o 
   1  -4   9        5.23        8.51      2.04 o 
   2  -4   9       19.50       14.31      2.50 o 
   3  -4   9       41.99       43.84      5.28 o 
   4  -4   9        0.32        1.04      1.13 o 
  -9  -3   9       18.20       17.14      3.00 o 
  -8  -3   9       37.73       35.92      4.15 o 
  -7  -3   9        2.72        0.50      0.92 o 
  -6  -3   9        1.19        2.50      1.42 o 
  -5  -3   9        0.27       -0.08      1.13 o 
  -4  -3   9        1.04        3.09      1.50 o 
  -3  -3   9       10.45       10.80      2.13 o 
  -2  -3   9        0.06       -0.71      0.75 o 
  -1  -3   9        8.42       11.30      2.17 o 
   0  -3   9       18.71       25.78      2.75 o 
   1  -3   9       32.30       30.16      2.96 o 
   2  -3   9        0.03       -0.50      1.00 o 
   3  -3   9        7.19        8.38      2.13 o 
   4  -3   9       14.66       13.56      2.79 o 
   5  -3   9        9.91        9.93      2.59 o 
 -10  -2   9        0.01       -0.08      1.50 o 
  -9  -2   9        4.50        7.17      2.29 o 
  -8  -2   9       28.29       30.64      2.30 o 
  -7  -2   9        0.11       -0.04      1.08 o 
  -6  -2   9        3.21        1.84      1.33 o 
  -5  -2   9        5.18        6.26      1.84 o 
  -4  -2   9        5.37        6.84      1.79 o 
  -3  -2   9        0.36        0.58      0.96 o 
  -2  -2   9        0.00        0.58      0.96 o 
  -1  -2   9        3.39        3.84      1.50 o 
   0  -2   9       34.06       37.21      3.09 o 
   1  -2   9       39.14       51.23      3.63 o 
   2  -2   9      198.18      197.61     16.33 o 
   3  -2   9        1.64        4.21      1.71 o 
   4  -2   9       17.56       20.52      3.21 o 
   5  -2   9       22.52       18.81      3.38 o 
 -10  -1   9        0.32        2.09      1.75 o 
  -9  -1   9        0.78        0.96      1.42 o 
  -8  -1   9       12.67       12.56      1.71 o 
  -7  -1   9        0.31        0.46      0.73 o 
  -6  -1   9        0.28        1.13      1.13 o 
  -5  -1   9        9.91       11.43      2.17 o 
  -4  -1   9        4.65        3.63      1.38 o 
  -3  -1   9       11.22       12.51      2.09 o 
  -2  -1   9        0.05       -0.29      0.83 o 
  -1  -1   9       47.35       57.86      3.75 o 
   0  -1   9       22.38       25.65      2.59 o 
   1  -1   9        6.98        5.66      1.81 o 
   2  -1   9        0.10       -0.19      0.63 o 
   3  -1   9       42.82       46.18      3.96 o 
   4  -1   9       59.62       56.77      4.59 o 
   5  -1   9        1.32        1.96      1.46 o 
 -10   0   9        0.00        1.42      1.59 o 
  -9   0   9        3.67        4.55      1.96 o 
  -8   0   9        4.91        3.11      1.61 o 
  -7   0   9        7.08        6.18      1.29 o 
  -6   0   9        0.08       -0.38      0.62 o 
  -5   0   9        0.73        1.38      1.17 o 
  -4   0   9       24.63       22.73      2.46 o 
  -3   0   9       24.79       24.99      2.54 o 
  -2   0   9       55.37       56.90      3.63 o 
  -1   0   9      274.11      262.99     20.77 o 
   0   0   9       16.02       19.07      1.64 o 
   1   0   9       33.29       34.18      3.30 o 
   2   0   9       35.37       34.84      2.18 o 
   3   0   9        9.90        9.55      2.29 o 
   4   0   9       66.73       62.70      4.80 o 
   5   0   9        4.57        4.63      1.84 o 
 -10   1   9        0.19       -0.04      1.50 o 
  -9   1   9        4.39        5.87      1.46 o 
  -8   1   9        1.73        1.02      0.89 o 
  -7   1   9        5.76        4.85      1.94 o 
  -6   1   9       11.65       13.94      1.54 o 
  -5   1   9       29.27       24.34      3.75 o 
  -4   1   9        2.79        3.38      1.33 o 
  -3   1   9        8.82       10.47      1.96 o 
  -2   1   9        5.64        8.01      1.12 o 
  -1   1   9       70.94       74.24      2.84 o 
   0   1   9       50.18       39.11     14.10 o 
   1   1   9      128.19      136.29      9.84 o 
   2   1   9        0.02       -0.08      0.79 o 
   3   1   9        0.09        1.42      1.13 o 
   4   1   9        7.24       10.68      2.46 o 
   5   1   9        4.55        3.30      1.67 o 
 -10   2   9        0.39        0.38      1.50 o 
  -9   2   9        0.58        0.04      0.88 o 
  -8   2   9        2.55        4.32      1.28 o 
  -7   2   9        0.76        0.30      0.75 o 
  -6   2   9       33.53       33.10      3.63 o 
  -5   2   9       13.00       12.11      1.43 o 
  -4   2   9      132.74      128.86      5.67 o 
  -3   2   9       42.97       42.17      3.30 o 
  -2   2   9       44.94       48.53      4.21 o 
  -1   2   9       77.90       70.00      2.79 o 
   0   2   9       85.53       75.66     13.45 o 
   1   2   9       93.68       83.55      4.55 o 
   2   2   9       50.57       46.47      3.80 o 
   3   2   9        0.45       -0.38      1.04 o 
   4   2   9        1.67        4.00      1.75 o 
   5   2   9        4.65        4.38      1.75 o 
  -9   3   9        0.63        0.95      1.03 o 
  -8   3   9        6.09        6.74      1.46 o 
  -7   3   9       14.39       16.06      1.89 o 
  -6   3   9        1.31        1.61      0.88 o 
  -5   3   9       24.28       26.80      1.51 o 
  -4   3   9        8.15        7.07      0.93 o 
  -3   3   9       37.97       41.67      3.34 o 
  -2   3   9       31.14       30.99      2.88 o 
  -1   3   9        1.50        2.30      0.75 o 
   0   3   9      326.62      317.05      5.97 o 
   1   3   9       40.27       38.81      2.27 o 
   2   3   9       14.51       11.76      2.38 o 
   3   3   9        8.28       11.81      2.54 o 
   4   3   9        8.75        7.76      2.25 o 
  -9   4   9        0.41        0.21      0.99 o 
  -8   4   9        1.98        2.79      1.21 o 
  -7   4   9       17.29       22.17      2.21 o 
  -6   4   9       31.91       36.95      1.93 o 
  -5   4   9        0.01        0.39      0.56 o 
  -4   4   9       42.62       39.72      2.27 o 
  -3   4   9       12.99        9.68      2.09 o 
  -2   4   9        0.55        0.75      0.96 o 
  -1   4   9        5.00        4.98      1.02 o 
   0   4   9        6.86        5.49      1.12 o 
   1   4   9        2.58        0.88      0.88 o 
   2   4   9       38.17       44.63      3.84 o 
   3   4   9        1.05        1.54      1.42 o 
   4   4   9        1.38       -0.29      1.17 o 
  -9   5   9        2.17        2.86      1.37 o 
  -8   5   9        0.42        0.71      1.33 o 
  -7   5   9        5.92        8.77      1.35 o 
  -6   5   9       25.83       10.49      8.68 o 
  -5   5   9        2.25        3.02      0.84 o 
  -4   5   9        9.89       11.81      1.35 o 
  -3   5   9        0.00        0.37      0.51 o 
  -2   5   9       20.09       21.02      2.54 o 
  -1   5   9       75.10       66.53      4.25 o 
   0   5   9        0.11        0.38      0.69 o 
   1   5   9        1.82        2.29      1.17 o 
   2   5   9        2.85        3.21      1.67 o 
   3   5   9        2.42        1.54      1.42 o 
  -8   6   9        2.49        4.47      1.09 o 
  -7   6   9        0.01       -0.01      0.74 o 
  -6   6   9        1.14        1.63      0.86 o 
  -5   6   9        0.91        0.67      0.86 o 
  -4   6   9        2.24        3.82      0.89 o 
  -3   6   9       14.67       17.71      1.52 o 
  -2   6   9       12.57       13.67      1.37 o 
  -1   6   9       26.07       17.31      2.67 o 
   0   6   9       77.43       74.42      4.63 o 
   1   6   9        0.10        0.75      1.13 o 
   2   6   9       84.67       88.48      5.55 o 
   3   6   9        0.15        0.17      1.13 o 
  -7   7   9        0.74        0.10      0.77 o 
  -6   7   9        7.28        9.11      1.44 o 
  -5   7   9        4.91        4.36      1.02 o 
  -4   7   9        1.89        1.21      0.68 o 
  -3   7   9       28.81       29.16      1.98 o 
  -2   7   9        0.06        0.60      0.73 o 
  -1   7   9       12.90       10.93      2.42 o 
   2   7   9        0.55        1.84      1.50 o 
  -6   8   9        1.31        2.92      0.95 o 
  -5   8   9        0.04        0.38      0.73 o 
  -4   8   9        0.63        0.56      0.84 o 
  -3   8   9        1.27        1.80      0.86 o 
  -2   8   9       17.72       13.70      3.59 o 
  -1   8   9        9.85       11.44      1.81 o 
  -5  -8  10        1.33        1.71      1.63 o 
  -4  -8  10        4.41        6.67      2.29 o 
  -3  -8  10        7.22        5.59      2.13 o 
  -2  -8  10       10.13       11.05      2.75 o 
  -1  -8  10        6.78       10.80      2.92 o 
   0  -8  10        0.07       -1.88      1.59 o 
  -6  -7  10        5.66        4.17      2.00 o 
  -5  -7  10        0.28        1.79      1.63 o 
  -4  -7  10        1.33        0.00      1.42 o 
  -3  -7  10        0.12        0.08      1.46 o 
  -2  -7  10       35.41       30.28      3.63 o 
  -1  -7  10       11.04       10.22      2.67 o 
   0  -7  10        5.02        2.84      2.09 o 
   1  -7  10        0.00        0.63      1.59 o 
  -7  -6  10        2.11        2.67      1.79 o 
  -6  -6  10       17.78       24.44      3.50 o 
  -5  -6  10        0.00        0.63      1.46 o 
  -4  -6  10        0.15        0.79      1.21 o 
  -3  -6  10        3.59        4.46      2.00 o 
  -2  -6  10       13.53       18.31      3.13 o 
  -1  -6  10        2.84        2.92      1.92 o 
   0  -6  10        0.92        2.88      1.84 o 
   1  -6  10        0.51        0.75      1.46 o 
   2  -6  10        2.91        0.17      1.63 o 
  -7  -5  10        0.50       -0.79      1.50 o 
  -6  -5  10        5.05        7.97      2.29 o 
  -5  -5  10        0.17        0.25      1.46 o 
  -4  -5  10        0.02        0.00      1.29 o 
  -3  -5  10        1.27        1.25      1.42 o 
  -2  -5  10        2.42        3.80      1.75 o 
  -1  -5  10       37.37       44.01      4.00 o 
   0  -5  10        6.24        9.93      2.42 o 
   1  -5  10        2.13        4.71      1.92 o 
   2  -5  10        2.75        8.30      2.29 o 
  -8  -4  10        2.08        2.38      1.88 o 
  -7  -4  10       11.37       11.76      2.75 o 
  -6  -4  10        2.70        4.71      1.96 o 
  -5  -4  10        2.84        5.42      1.88 o 
  -4  -4  10        2.24        2.84      1.50 o 
  -3  -4  10        0.36        0.92      1.17 o 
  -2  -4  10       13.11       17.31      2.75 o 
  -1  -4  10       25.69       30.12      3.17 o 
   0  -4  10        8.63        8.63      2.17 o 
   1  -4  10        3.31        2.00      1.46 o 
   2  -4  10        0.33        2.46      1.54 o 
   3  -4  10        4.11        7.26      2.17 o 
  -8  -3  10        9.24        9.09      2.42 o 
  -7  -3  10       12.45       15.94      2.79 o 
  -6  -3  10        6.53        4.05      1.75 o 
  -5  -3  10       15.23       12.72      2.50 o 
  -4  -3  10        5.96        6.38      1.88 o 
  -3  -3  10       15.32       11.85      2.34 o 
  -2  -3  10       56.50       52.73      4.00 o 
  -1  -3  10        0.45        1.21      1.21 o 
   0  -3  10       14.16       12.64      2.38 o 
   1  -3  10       27.99       32.41      3.21 o 
   2  -3  10        2.74        2.21      0.97 o 
   3  -3  10        2.29        2.38      1.42 o 
   4  -3  10        6.84        6.17      2.21 o 
  -8  -2  10        0.67       -0.04      1.08 o 
  -7  -2  10        0.20       -0.63      1.13 o 
  -6  -2  10        0.49        0.08      1.04 o 
  -5  -2  10       32.72       37.33      3.46 o 
  -4  -2  10       10.47       13.14      2.42 o 
  -3  -2  10        7.68       10.60      2.25 o 
  -2  -2  10       45.29       46.22      3.71 o 
  -1  -2  10        1.56        5.59      1.71 o 
   0  -2  10       13.87       11.14      2.21 o 
   1  -2  10        0.76        3.92      1.07 o 
   2  -2  10        5.34        6.65      1.40 o 
   3  -2  10       16.68       19.90      3.17 o 
   4  -2  10        1.63        2.59      1.46 o 
  -8  -1  10        0.36        0.58      1.42 o 
  -7  -1  10        0.40        0.79      1.08 o 
  -6  -1  10        2.41        3.13      1.46 o 
  -5  -1  10        6.51        6.26      1.84 o 
  -4  -1  10        4.29        5.88      1.79 o 
  -3  -1  10        0.63        1.29      1.13 o 
  -2  -1  10        9.55       10.76      2.21 o 
  -1  -1  10        6.24        5.92      1.71 o 
   0  -1  10       50.22       49.13      3.67 o 
   1  -1  10        7.90       12.45      1.67 o 
   2  -1  10        1.90        1.50      1.25 o 
   3  -1  10        3.92        6.47      2.00 o 
   4  -1  10        4.42        3.25      1.71 o 
  -9   0  10        0.00        0.52      1.03 o 
  -8   0  10        0.01        0.63      1.38 o 
  -7   0  10        0.05       -0.71      1.08 o 
  -6   0  10        1.02        3.25      1.46 o 
  -5   0  10        0.01        0.33      1.08 o 
  -4   0  10        1.52        0.88      1.17 o 
  -3   0  10       11.17       12.31      2.21 o 
  -2   0  10        0.84        1.65      0.75 o 
  -1   0  10       48.15       51.89      2.57 o 
   0   0  10       51.63       53.25      2.69 o 
   1   0  10        0.80       -0.18      0.67 o 
   2   0  10       15.09       14.77      2.67 o 
   3   0  10        1.61        0.38      1.08 o 
   4   0  10        5.26        5.21      1.92 o 
  -9   1  10        0.51        1.40      1.38 o 
  -8   1  10        0.24        0.51      0.96 o 
  -7   1  10       12.69       15.27      2.75 o 
  -6   1  10        4.47        4.46      1.79 o 
  -5   1  10        0.02        1.13      1.13 o 
  -4   1  10        0.80        2.29      1.29 o 
  -3   1  10        1.72        3.84      1.46 o 
  -2   1  10       11.23       13.05      1.48 o 
  -1   1  10        3.28        2.22      0.87 o 
   0   1  10       94.06       75.68     33.04 o 
   1   1  10        2.30        3.08      1.00 o 
   2   1  10        1.35        1.92      1.42 o 
   3   1  10        2.19        2.38      1.54 o 
   4   1  10        4.10        3.75      1.71 o 
  -9   2  10        0.06        1.82      1.18 o 
  -8   2  10        0.22        0.28      0.88 o 
  -7   2  10       57.72       57.52      4.51 o 
  -6   2  10        1.84        1.96      1.42 o 
  -5   2  10        5.38        6.84      2.00 o 
  -4   2  10       31.64       28.45      2.96 o 
  -3   2  10       15.71       10.30      2.17 o 
  -2   2  10        5.22        8.09      1.96 o 
  -1   2  10        4.66        1.96      0.98 o 
   0   2  10        1.12        1.12      0.81 o 
   1   2  10      135.03      135.48      5.42 o 
   2   2  10        2.24        3.05      1.50 o 
   3   2  10       14.45       17.06      3.00 o 
   4   2  10        2.80        3.17      1.79 o 
  -9   3  10        0.38        0.83      1.06 o 
  -8   3  10        3.26        3.68      1.31 o 
  -7   3  10       29.35       33.06      2.47 o 
  -6   3  10        2.92        2.42      1.63 o 
  -5   3  10        0.04       -0.25      1.13 o 
  -4   3  10        2.43        5.34      1.79 o 
  -3   3  10       15.44       11.55      2.34 o 
  -2   3  10        1.42        2.38      1.29 o 
  -1   3  10        0.56        0.71      0.68 o 
   0   3  10       35.31       41.26      3.05 o 
   1   3  10        6.44        5.42      1.84 o 
   2   3  10        6.93        9.47      2.21 o 
   3   3  10        5.54        7.30      2.25 o 
  -9   4  10        1.45        2.17      1.19 o 
  -8   4  10        1.45        0.38      0.99 o 
  -7   4  10        0.15        1.39      0.81 o 
  -6   4  10        2.19        2.67      0.86 o 
  -5   4  10       11.82       12.85      2.54 o 
  -4   4  10       18.35       19.36      2.88 o 
  -3   4  10        1.04        2.09      1.29 o 
  -2   4  10       36.97       31.70      3.13 o 
  -1   4  10        3.10        5.80      1.79 o 
   0   4  10        1.12        1.71      0.84 o 
   1   4  10        5.98        0.21      0.88 o 
   2   4  10       15.67       19.56      3.09 o 
   3   4  10       18.54       23.74      3.55 o 
  -8   5  10        1.27        1.47      0.89 o 
  -7   5  10        0.73        1.05      0.93 o 
  -6   5  10        8.80       12.31      2.01 o 
  -5   5  10        0.76        0.21      1.08 o 
  -4   5  10       18.40       21.61      3.13 o 
  -3   5  10       16.66       13.39      2.50 o 
  -2   5  10        4.59        4.34      1.63 o 
  -1   5  10       30.35       34.21      3.30 o 
   0   5  10       29.34       30.24      3.09 o 
   1   5  10        0.02       -0.42      1.13 o 
   2   5  10        5.99       12.43      2.71 o 
  -7   6  10       10.90       13.39      1.64 o 
  -6   6  10        1.02        0.81      0.73 o 
  -5   6  10        0.51        1.07      0.73 o 
  -4   6  10        3.94        2.34      1.63 o 
  -3   6  10        0.34        0.75      1.21 o 
  -2   6  10       17.71       24.65      3.05 o 
  -1   6  10        0.81        0.50      1.13 o 
  -6   7  10        0.73        0.50      0.81 o 
  -5   7  10        1.31        1.18      0.82 o 
  -4   7  10        2.67        3.17      1.67 o 
  -3   7  10        2.50        3.30      1.54 o 
  -2   7  10       15.01       19.77      3.13 o 
  -1   7  10        2.58        2.59      1.59 o 
  -3   8  10        2.64        3.92      1.96 o 
  -5  -7  11        0.05       -0.75      1.38 o 
  -4  -7  11        0.13        1.38      1.54 o 
  -3  -7  11        2.20        0.21      1.59 o 
  -2  -7  11        3.90        3.55      2.00 o 
  -1  -7  11        4.16        1.96      2.00 o 
  -6  -6  11        0.75        1.25      1.63 o 
  -5  -6  11        0.25       -0.42      1.38 o 
  -4  -6  11        4.68        4.71      1.84 o 
  -3  -6  11        1.34        0.67      1.50 o 
  -2  -6  11        0.74        1.08      1.71 o 
  -1  -6  11        4.88        7.05      2.46 o 
   0  -6  11        0.01        0.46      1.59 o 
   1  -6  11        2.08        3.59      2.17 o 
  -7  -5  11        3.31        5.09      2.09 o 
  -6  -5  11        0.00       -0.04      1.50 o 
  -5  -5  11        0.36        0.83      1.71 o 
  -4  -5  11        1.75        1.46      1.67 o 
  -3  -5  11        2.60        2.21      1.63 o 
  -2  -5  11        0.10        0.79      1.54 o 
  -1  -5  11        0.02        0.29      1.46 o 
   0  -5  11        3.78        1.33      1.67 o 
   1  -5  11        3.83        5.46      2.09 o 
   2  -5  11        2.91        2.50      1.88 o 
  -8  -4  11        1.63        3.38      1.88 o 
  -7  -4  11        0.00        1.75      1.92 o 
  -6  -4  11        0.02        1.50      1.59 o 
  -5  -4  11        2.59        0.63      1.42 o 
  -4  -4  11        9.85       13.18      2.75 o 
  -3  -4  11       14.70       16.89      2.96 o 
  -2  -4  11        0.70        0.25      1.42 o 
  -1  -4  11        0.67       -0.04      1.17 o 
   0  -4  11        6.19        9.39      2.46 o 
   1  -4  11       32.28       39.17      3.88 o 
   2  -4  11        4.96        8.05      1.60 o 
  -8  -3  11        0.04        0.96      1.71 o 
  -7  -3  11        0.23        1.00      1.54 o 
  -6  -3  11        0.00        1.38      1.42 o 
  -5  -3  11        0.40        0.38      1.42 o 
  -4  -3  11       18.56       24.57      3.34 o 
  -3  -3  11       10.88       13.89      2.67 o 
  -2  -3  11        1.19        0.75      1.33 o 
  -1  -3  11        3.90        7.09      2.17 o 
   0  -3  11       32.50       46.80      4.05 o 
   1  -3  11        9.67       10.30      2.42 o 
   2  -3  11        0.46       -0.29      1.00 o 
  -8  -2  11        0.01       -0.25      1.38 o 
  -7  -2  11        0.14        2.59      1.71 o 
  -6  -2  11        0.14       -0.25      1.33 o 
  -5  -2  11        8.67        6.51      2.04 o 
  -4  -2  11        8.22        7.97      2.21 o 
  -3  -2  11        8.71       12.01      2.50 o 
  -2  -2  11        0.99        0.88      1.21 o 
  -1  -2  11       28.37       34.25      3.46 o 
   0  -2  11       53.12       50.78      5.65 o 
   1  -2  11        7.44        9.62      1.68 o 
   2  -2  11        5.39        8.76      2.34 o 
   3  -2  11       33.01       26.82      3.75 o 
  -9  -1  11        0.16       -0.08      1.21 o 
  -8  -1  11        0.20       -0.79      1.33 o 
  -7  -1  11        0.01       -0.21      1.29 o 
  -6  -1  11        0.51        0.67      1.38 o 
  -5  -1  11        9.13       11.30      2.50 o 
  -4  -1  11        1.16        2.17      1.42 o 
  -3  -1  11        8.57        6.92      1.96 o 
  -2  -1  11        7.47       13.81      2.59 o 
  -1  -1  11       25.60       24.74      5.82 o 
   0  -1  11       25.46       25.74      2.11 o 
   1  -1  11        6.74        9.16      1.62 o 
   2  -1  11        2.02        2.38      1.42 o 
   3  -1  11        4.17        4.80      1.84 o 
  -9   0  11        0.01        0.54      1.38 o 
  -8   0  11        6.30        5.38      2.04 o 
  -7   0  11        1.98        3.34      1.79 o 
  -6   0  11        0.90        2.42      1.63 o 
  -5   0  11        0.01        1.08      1.17 o 
  -4   0  11        0.26        0.75      1.04 o 
  -3   0  11        1.00        0.75      1.17 o 
  -2   0  11        2.55        5.50      1.22 o 
  -1   0  11       53.28       54.58      5.49 o 
   0   0  11       16.48       12.57      1.73 o 
   1   0  11       11.58       13.05      1.79 o 
   2   0  11        5.07        7.84      2.21 o 
   3   0  11        4.88        6.09      2.04 o 
  -9   1  11        0.15        1.13      1.59 o 
  -8   1  11       15.57       20.61      3.34 o 
  -7   1  11       11.83        9.68      2.46 o 
  -6   1  11        2.01        1.38      1.46 o 
  -5   1  11        0.02        0.17      1.08 o 
  -4   1  11        0.60        2.13      1.42 o 
  -3   1  11       45.78       42.05      3.67 o 
  -2   1  11      119.92      123.31      6.05 o 
  -1   1  11       18.06       17.24      1.84 o 
   0   1  11       25.00       27.52     13.14 o 
   1   1  11       32.89       41.46      3.80 o 
   2   1  11        2.49        6.26      2.13 o 
   3   1  11        9.51       12.72      2.84 o 
  -9   2  11        0.46        0.13      1.46 o 
  -8   2  11        0.51        1.96      1.67 o 
  -7   2  11        9.46       12.47      2.84 o 
  -6   2  11        0.06        0.13      1.21 o 
  -5   2  11        1.01        0.67      1.33 o 
  -4   2  11       25.41       30.45      3.25 o 
  -3   2  11       40.16       42.55      3.75 o 
  -2   2  11       36.92       39.25      3.63 o 
  -1   2  11       43.24       40.36      2.45 o 
   0   2  11       12.93       12.92      1.73 o 
   1   2  11        0.48        2.50      1.50 o 
   2   2  11        3.66        5.30      1.88 o 
  -8   3  11        4.33        3.05      1.67 o 
  -7   3  11        8.47       10.85      2.75 o 
  -6   3  11        0.44        0.58      1.38 o 
  -5   3  11        8.15        5.92      1.79 o 
  -4   3  11        0.22       -0.25      1.08 o 
  -3   3  11        6.00        7.34      2.17 o 
  -2   3  11        0.61        0.58      1.13 o 
  -1   3  11        2.25        2.54      1.50 o 
   0   3  11        4.78       10.05      1.58 o 
   1   3  11        0.00        0.92      1.21 o 
   2   3  11        2.73        3.63      1.67 o 
  -8   4  11        2.39        1.75      1.92 o 
  -7   4  11        3.41        3.05      1.71 o 
  -6   4  11        0.52        0.46      1.29 o 
  -5   4  11        1.57        0.71      1.29 o 
  -4   4  11        1.54        2.79      1.54 o 
  -3   4  11       55.27       54.27      4.30 o 
  -2   4  11        0.09        1.88      1.29 o 
  -1   4  11        9.80       12.39      2.42 o 
   1   4  11       25.79        3.09      1.29 o 
  -7   5  11        0.15        0.46      1.46 o 
  -6   5  11        4.55        3.84      1.88 o 
  -5   5  11        0.81        1.29      1.54 o 
  -4   5  11        1.53       -0.04      1.13 o 
  -3   5  11        6.99        3.55      1.67 o 
  -2   5  11        0.09        0.75      1.13 o 
  -1   5  11        0.75        1.67      1.33 o 
  -6   6  11        4.50        4.25      2.09 o 
  -5   6  11        2.45        1.71      1.79 o 
  -4   6  11        0.19        0.67      1.33 o 
  -3   6  11       13.58       15.60      2.96 o 
  -2   6  11        3.54        2.13      1.50 o 
  -1   6  11       12.56       14.73      2.88 o 
  -3   7  11        1.86        2.42      1.79 o 
  -5  -6  12        0.00        0.04      1.50 o 
  -4  -6  12        1.55        1.96      1.79 o 
  -3  -6  12       20.40       20.86      3.63 o 
  -2  -6  12        1.61        2.29      1.96 o 
  -6  -5  12        0.03        1.13      1.67 o 
  -5  -5  12        0.42        1.29      1.54 o 
  -4  -5  12        0.14        0.17      1.42 o 
  -3  -5  12        7.39       11.51      2.79 o 
  -2  -5  12        0.35       -0.13      1.50 o 
  -1  -5  12        0.00       -0.50      1.17 o 
   0  -5  12        0.17        0.67      1.54 o 
  -7  -4  12        1.94        3.13      1.88 o 
  -6  -4  12        1.22       -0.33      1.29 o 
  -5  -4  12        0.30        0.92      1.33 o 
  -4  -4  12        3.28        0.50      1.50 o 
  -3  -4  12        0.89        0.08      1.29 o 
  -2  -4  12        2.34        1.50      1.63 o 
  -1  -4  12        3.75        2.96      1.67 o 
   0  -4  12        2.64        5.09      2.09 o 
   1  -4  12        0.97        2.79      2.00 o 
  -7  -3  12        1.83        0.42      1.50 o 
  -6  -3  12        2.18        2.71      1.79 o 
  -5  -3  12        1.26        0.92      1.63 o 
  -4  -3  12        5.58        6.09      2.17 o 
  -3  -3  12        0.19       -1.21      1.08 o 
  -2  -3  12        0.69        1.04      1.63 o 
  -1  -3  12       28.93       30.37      3.59 o 
   0  -3  12        2.14        0.04      1.42 o 
   1  -3  12        0.01        1.14      0.85 o 
  -8  -2  12        0.02       -0.75      1.38 o 
  -7  -2  12        0.52        1.00      1.50 o 
  -6  -2  12        0.12        1.54      1.63 o 
  -5  -2  12        1.63        1.08      1.59 o 
  -4  -2  12        0.03       -0.04      1.17 o 
  -3  -2  12        0.04       -0.71      1.25 o 
  -2  -2  12       22.45       23.82      3.42 o 
  -1  -2  12       11.11       16.48      3.05 o 
   0  -2  12        0.51        1.46      1.06 o 
   1  -2  12        6.76        5.82      1.41 o 
  -8  -1  12        0.84        2.59      1.88 o 
  -7  -1  12        0.07       -0.75      1.25 o 
  -6  -1  12        1.44        2.63      1.79 o 
  -5  -1  12        0.08        1.79      1.59 o 
  -4  -1  12        0.86       -0.67      1.08 o 
  -3  -1  12        1.71        1.46      1.42 o 
  -2  -1  12       17.69       16.61      1.95 o 
  -1  -1  12        5.02        5.34      1.81 o 
   0  -1  12        1.47        1.52      1.03 o 
   1  -1  12        0.56        0.63      1.21 o 
  -8   0  12        0.85        1.79      1.67 o 
  -7   0  12        2.24        1.33      1.67 o 
  -6   0  12        4.95        3.42      2.00 o 
  -5   0  12        3.66        3.55      1.67 o 
  -4   0  12       19.30       21.32      3.21 o 
  -3   0  12       19.31       18.48      3.05 o 
  -2   0  12        9.05       15.35      2.88 o 
  -1   0  12       19.23       19.41      2.13 o 
   0   0  12       13.42       16.96      2.05 o 
   1   0  12        0.64        1.59      1.38 o 
  -8   1  12        0.15        1.00      1.46 o 
  -7   1  12        0.44        0.00      1.38 o 
  -6   1  12        1.77        0.08      1.38 o 
  -5   1  12        9.07        6.59      2.34 o 
  -4   1  12       10.11       10.14      2.46 o 
  -3   1  12        1.47        0.88      1.33 o 
  -2   1  12       15.89       12.18      2.63 o 
  -1   1  12       19.42       18.41      2.00 o 
   0   1  12        0.04        0.20      0.87 o 
   1   1  12        6.88        7.43      2.04 o 
  -8   2  12        0.01        0.00      1.33 o 
  -7   2  12        3.08        3.96      1.75 o 
  -6   2  12        0.02        0.08      1.29 o 
  -5   2  12        0.15        0.42      1.21 o 
  -4   2  12        8.92        9.18      2.29 o 
  -3   2  12        1.77       -0.25      1.13 o 
  -2   2  12        9.44       17.69      2.92 o 
  -1   2  12       13.99       14.85      2.71 o 
   0   2  12        0.20        2.79      1.25 o 
   1   2  12        1.99        3.63      1.71 o 
  -7   3  12        3.62        2.96      1.96 o 
  -6   3  12        0.02        0.17      1.33 o 
  -5   3  12        0.37        0.42      1.25 o 
  -4   3  12       15.33       16.44      2.96 o 
  -3   3  12        0.01       -0.88      1.04 o 
  -2   3  12        4.95        6.59      2.09 o 
  -1   3  12        0.49        0.71      1.17 o 
  -7   4  12        0.98        3.63      1.67 o 
  -6   4  12        1.23       -0.25      1.00 o 
  -5   4  12        0.25        1.42      1.38 o 
  -4   4  12        1.40        1.42      1.50 o 
  -3   4  12        0.25        0.38      1.17 o 
  -2   4  12        0.14        2.00      1.50 o 
  -1   4  12        1.32        0.50      1.38 o 
  -5   5  12        0.00        0.33      1.42 o 
  -4   5  12        5.12        3.80      2.00 o 
  -3   5  12       12.35       14.56      2.92 o 
  -2   5  12        1.39        5.17      1.96 o 
  -1   5  12        0.18        0.13      1.25 o 
  -5  -4  13        1.43        2.79      1.88 o 
  -4  -4  13        0.07       -1.17      1.38 o 
  -3  -4  13        0.43        0.75      1.67 o 
  -2  -4  13        0.06       -0.17      1.71 o 
  -6  -3  13        4.20        3.96      2.00 o 
  -5  -3  13        1.68        1.88      1.75 o 
  -4  -3  13        0.10       -0.75      1.46 o 
  -3  -3  13        1.11        0.75      1.54 o 
  -2  -3  13       11.16       15.39      3.25 o 
  -1  -3  13        0.05       -0.04      1.50 o 
  -6  -2  13        0.03        1.33      1.63 o 
  -5  -2  13        0.47        1.25      1.50 o 
  -4  -2  13        0.17        1.29      1.50 o 
  -3  -2  13        3.16        6.38      2.25 o 
  -2  -2  13       24.48       28.24      3.84 o 
  -1  -2  13        0.22        0.46      0.93 o 
  -7  -1  13        0.76        2.17      1.71 o 
  -6  -1  13        0.45        0.54      1.42 o 
  -5  -1  13        0.11        0.13      1.38 o 
  -4  -1  13        0.20        1.04      1.42 o 
  -3  -1  13        7.39        7.47      2.38 o 
  -2  -1  13       35.38       36.42      3.96 o 
  -1  -1  13        0.08        0.71      0.86 o 
   0  -1  13        0.80        0.97      1.01 o 
  -7   0  13        0.17        0.33      1.67 o 
  -6   0  13        0.06       -0.04      1.54 o 
  -5   0  13        3.11        2.92      1.71 o 
  -4   0  13       17.90       20.27      3.46 o 
  -3   0  13        5.79        7.68      2.38 o 
  -2   0  13        9.50       11.26      2.71 o 
  -1   0  13        1.71        3.42      1.88 o 
   0   0  13        0.43       -0.45      1.06 o 
  -7   1  13        0.66        0.42      1.50 o 
  -6   1  13        0.08        0.71      1.42 o 
  -5   1  13        7.22        5.84      2.13 o 
  -4   1  13       25.52       25.40      3.71 o 
  -3   1  13        8.24        8.43      2.34 o 
  -2   1  13        1.13        1.67      1.50 o 
  -1   1  13        0.13       -0.13      1.29 o 
  -6   2  13        1.29        1.46      1.67 o 
  -5   2  13        0.23       -0.29      1.33 o 
  -4   2  13        4.97        7.72      2.42 o 
  -3   2  13        0.86        1.46      1.46 o 
  -2   2  13        0.46        2.17      1.54 o 
  -1   2  13        0.26        0.17      1.25 o 
  -5   3  13        3.88        7.97      2.63 o 
  -4   3  13        0.31        0.21      1.63 o 
  -3   3  13        1.38        2.50      1.71 o 
  -2   3  13        3.76        6.88      2.21 o 
                                                 
